# Supplementary material for: Moonlighting chaperone activity of the enzyme PqsE contributes to RhlR-controlled virulence of Pseudomonas aeruginosa
Source: Nat Commun. 2022 Dec 1;13:7402. doi: 10.1038/s41467-022-35030-w (PMC9715718; doi:10.1038/s41467-022-35030-w)
Supplement: Supplementary file 4 — Source Data [file 41467_2022_35030_MOESM4_ESM.xlsx]

## Sheet: Figure 2a
Figure 2a
Western blot of whole cell lysates of E. coli BL21 CodonPlus(DE3)-RIL expressing His-TEV-PqsE and RhlR
Antibodies used:	α-PqsE, α-RhlR, α-GroEL
	Lane	final concentration of C4-HSL [µM]	PqsE Expression
	1	0	-
	2	0	+
	3	1	-
	4	1	+
	5	5	-
	6	5	+
	7	10	-
	8	10	+
	9	50	-
	10	50	+
	11	100	-
	12	100	+
	13 (Marker)	-	-

## Sheet: Figure 2b
Figure 2b, left
SDS-PAGE of a co-expression analysis of His6-tagged PqsE and RhlR (untagged) in E. coli BL21 CodonPlus(DE3)-RIL
	Lane	Sample	DMSO	C4-HSL
	1	Marker
	2	Insoluble Fraction	-	-
	3	Soluble Fraction	-	-
	4	Ni-NTA Beads	-	-
	5	Insoluble Fraction	+	-
	6	Soluble Fraction	+	-
	7	Ni-NTA Beads	+	-
	8	Insoluble Fraction	+	+
	9	Soluble Fraction	+	+
	10	Ni-NTA Beads	+	+
	11	Marker
Figure 2b, right
SDS-PAGE of the purified His-TEV-PqsE/RhlR complex with diffrent concentrations of the complex. Only lane 1 was used for the publication.

## Sheet: Figure2c
Figure 2c
Time-dependent stability analysis of PqsE/RhlR in presence of 50 µM C4-HSL. Only the right part of the gel was usedfor the publication.
		Lane	Time [h]
		1 (Marker)	-
		2	0
		3	1
		4	2
		5	4
		6	6
		7	24
Figure 2c
Time-dependent stability analysis of RhlR in presence of 50 µM mBTL. Only the right part of the gel was usedfor the publication.
		Lane	Time [h]
		1 (Marker)	-
		2	0
		3	1
		4	2
		5	4
		6	6
		7	24

## Sheet: Figure2d
Figure 2d
SEC-MALS analysis of PqsE/RhlR with 50 µM C4-HSL, His6-tagged PqsE and RhlR with 50 µM mBTL
Raw Data for His-TEV-PqsE/RhlR + 50 µM C4-HSL	time (min)	raw light scattering data: detector voltage (V) detector 1	raw light scattering data: detector voltage (V) detector 2	raw light scattering data: detector voltage (V) detector 3	raw UV absorbance data: detector voltage (V) channel 1	differential refractive index data: differential refractive index (RIU)	Forward Laser Monitor: Forward Laser Monitor (V)	Auto-inject Signal: Auto-inject Signal	Auto-inject Signal: Auto-inject Signal	Auto-inject Signal: Auto-inject Signal	Auto-inject Signal: Auto-inject Signal	Auto-inject Signal: Auto-inject Signal	HPLC Ripple: HPLC Data ( )	HPLC Pressure: HPLC Data ( )	HPLC Flow Rate: HPLC Data ( )
	-0.11126	0.0205273	0.0156842	0.0189191		-2.7932e-05	0.976164
	-0.10307	0.0202338	0.0157502	0.0188762		-2.79369e-05	0.976167
	-0.09488	0.0195857	0.0156553	0.0187964		-2.79402e-05	0.976146
	-0.0866903	0.0194878	0.0156041	0.0188057		-2.79437e-05	0.976161
	-0.0785005	0.021625	0.0157228	0.0191511		-2.79484e-05	0.976164
	-0.0703107	0.0220963	0.0157988	0.0192623		-2.79513e-05	0.976168
	-0.0621209	0.020216	0.0156557	0.0189668		-2.79537e-05	0.976195
	-0.0539311	0.0201796	0.015668	0.0188625		-2.79563e-05	0.97618
	-0.0457414	0.0200779	0.0157017	0.0189149		-2.79593e-05	0.976209
	-0.0375516	0.0206506	0.0157262	0.0189038		-2.79612e-05	0.976189
	-0.0293618	0.0194399	0.0155821	0.0187809		-2.79628e-05	0.976185
	-0.021172	0.0193006	0.0155714	0.0187871		-2.79648e-05	0.976186
	-0.0129822	0.0202545	0.0156833	0.0189022		-2.79652e-05	0.976204
	-0.00479244	0.0208251	0.0157479	0.0189157		-2.79634e-05	0.976192
	0.00339734	0.0203373	0.0157031	0.0189049	0.0512048	-2.79628e-05	0.976187						0.66	24.403	0.75
	0.0115871	0.0203083	0.0156765	0.0189577	0.0512058	-2.79666e-05	0.976189						0.66	24.403	0.75
	0.0197769	0.0220439	0.0158824	0.0190773	0.0512052	-2.7968e-05	0.97618						1.94391	24.3424	0.75
	0.0279667	0.0255682	0.015932	0.0190577	0.0512025	-2.79681e-05	0.976185						5.32465	24.1826	0.75
	0.0361565	0.0197973	0.0155733	0.0188081	0.0512029	-2.79704e-05	0.976182						7.54	24.078	0.75
	0.0443463	0.019371	0.0155593	0.0187791	0.0512032	-2.79701e-05	0.976178						7.54	24.078	0.75
	0.052536	0.0216108	0.0158992	0.0189518	0.0512043	-2.79722e-05	0.97617						7.54	24.2207	0.75
	0.0607258	0.0221459	0.0157955	0.0188771	0.0512009	-2.79735e-05	0.97619						7.54	24.6816	0.75
	0.0689156	0.0196415	0.0155913	0.018876	0.0512031	-2.79736e-05	0.976168						7.428	25.0867	0.75
	0.0771054	0.0199477	0.0156766	0.0189863	0.0512079	-2.79732e-05	0.976167						7.02015	25.3442	0.75
	0.0852952	0.0223183	0.0158526	0.0189883	0.0512061	-2.79738e-05	0.976186						6.71	25.54	0.75
	0.093485	0.020625	0.0157538	0.0189741	0.0512118	-2.79747e-05	0.976167						6.71	25.54	0.75
	0.101675	0.0196116	0.0156328	0.0188592	0.0512109	-2.7975e-05	0.976209						6.71	25.54	0.75
	0.109865	0.0194492	0.015541	0.0188158	0.0512068	-2.79756e-05	0.976168						6.71	25.54	0.75
	0.118054	0.0195656	0.0155356	0.0188727	0.051204	-2.79767e-05	0.9762						6.6717	25.5682	0.75
	0.126244	0.020143	0.0156747	0.0189401	0.0512071	-2.79776e-05	0.976169						6.44566	25.7348	0.75
	0.134434	0.019811	0.0156837	0.0189377	0.0512139	-2.79776e-05	0.976183						6.23085	25.8918	0.75
	0.142624	0.0195334	0.0155918	0.0188741	0.0512088	-2.79777e-05	0.976172						6.08835	25.9871	0.75
	0.150813	0.0196491	0.0155857	0.0188236	0.0512088	-2.79767e-05	0.976193						5.96	26.073	0.75
	0.159003	0.0201092	0.0156919	0.0190059	0.0512108	-2.7976e-05	0.976186						5.96	26.073	0.75
	0.167193	0.0216778	0.0159366	0.0192473	0.0512064	-2.79753e-05	0.976181						5.95337	26.076	0.75
	0.175383	0.0209248	0.0158344	0.0191226	0.0512059	-2.79756e-05	0.976187						5.85018	26.1222	0.75
	0.183573	0.020147	0.0156535	0.0189009	0.0512086	-2.79759e-05	0.97619						5.75	26.167	0.75
	0.191762	0.0197161	0.0155442	0.0188258	0.0512066	-2.79767e-05	0.9762						5.75	26.167	0.75
	0.199952	0.0204146	0.0156697	0.0188861	0.0512032	-2.79767e-05	0.97621						5.75	26.167	0.75
	0.208142	0.0202598	0.0157441	0.0188827	0.0512009	-2.79753e-05	0.976195						5.75	26.1734	0.75
	0.216332	0.0195598	0.015589	0.0188013	0.0511986	-2.79747e-05	0.976191						5.75	26.1797	0.75
	0.224521	0.0195746	0.0155341	0.0187831	0.0512052	-2.79754e-05	0.976207						5.75	26.18	0.75
	0.232711	0.0202088	0.0156293	0.018822	0.0512131	-2.79754e-05	0.976192						5.75	26.18	0.75
	0.240901	0.0206939	0.0157849	0.0189755	0.0512114	-2.79745e-05	0.976199						5.75	26.1982	0.75
	0.249091	0.0202135	0.0157623	0.0190136	0.0512074	-2.79742e-05	0.976209						5.75	26.2178	0.75
	0.257281	0.0201949	0.01577	0.0189016	0.0512071	-2.79746e-05	0.976199						5.75	26.22	0.75
	0.26547	0.0198365	0.0156769	0.0188656	0.0512038	-2.79748e-05	0.976197						5.75	26.22	0.75
	0.27366	0.019538	0.0155795	0.0188594	0.0512016	-2.79733e-05	0.976205						2.86308	26.238	0.75
	0.28185	0.0196982	0.0155965	0.0188325	0.0512057	-2.79715e-05	0.976195						-0.517661	26.2592	0.75
	0.29004	0.0198375	0.0156453	0.0188177	0.05121	-2.79708e-05	0.976187						-1.13	26.263	0.75
	0.29823	0.0195319	0.0155588	0.0187881	0.0512107	-2.79707e-05	0.976197						-1.13	26.263	0.75
	0.306419	0.0197348	0.0155278	0.018796	0.0512114	-2.79725e-05	0.976183						-0.806467	26.2757	0.75
	0.314609	0.0196337	0.0155605	0.0188244	0.0512116	-2.79719e-05	0.976186						-0.393702	26.2919	0.75
	0.322799	0.0196644	0.0156087	0.0188248	0.0512112	-2.797e-05	0.976191						-0.29	26.296	0.75
	0.330989	0.0197013	0.0156458	0.0188218	0.0512094	-2.79684e-05	0.976185						-0.29	26.296	0.75
	0.339178	0.0196461	0.0156447	0.0188808	0.0512082	-2.79682e-05	0.976185						-0.135689	26.3111	0.75
	0.347368	0.0206029	0.0157391	0.0189917	0.0512113	-2.79688e-05	0.976194						0.0805209	26.3322	0.75
	0.355558	0.0202984	0.0156219	0.0189132	0.0512111	-2.79688e-05	0.97619						0.15	26.339	0.75
	0.363748	0.019804	0.0155438	0.0188415	0.0512083	-2.79682e-05	0.976181						0.15	26.339	0.75
	0.371938	0.020346	0.0156229	0.0188464	0.0512056	-2.79677e-05	0.976196						0.241714	26.3146	0.75
	0.380127	0.0204749	0.0156208	0.0188497	0.0512085	-2.79681e-05	0.976181						0.384216	26.2768	0.75
	0.388317	0.0201403	0.0155652	0.0188361	0.0512117	-2.79682e-05	0.976186						0.44	26.262	0.75
	0.396507	0.0201553	0.0156645	0.018928	0.0512094	-2.79649e-05	0.976188						0.44	26.262	0.75
	0.404697	0.0200885	0.0156203	0.0189497	0.0512098	-2.79643e-05	0.976183						0.44	26.2648	0.75
	0.412886	0.0198061	0.015556	0.0189492	0.0512142	-2.79669e-05	0.976198						0.44	26.2697	0.75
	0.421076	0.0199779	0.0156583	0.0189252	0.0512131	-2.79671e-05	0.976195						0.44	26.272	0.75
	0.429266	0.0199783	0.0156632	0.0188955	0.0512095	-2.79662e-05	0.97617						0.44	26.272	0.75
	0.437456	0.0225831	0.0160403	0.0190867	0.0512092	-2.79659e-05	0.976167						0.48947	26.2752	0.75
	0.445646	0.0210328	0.0159773	0.0190768	0.0512102	-2.79653e-05	0.976189						0.587747	26.2816	0.75
	0.453835	0.0199504	0.0156845	0.0188956	0.0512099	-2.79655e-05	0.976195						0.64	26.285	0.75
	0.462025	0.0201785	0.015692	0.0188804	0.0512092	-2.79661e-05	0.976143						0.64	26.285	0.75
	0.470215	0.0212458	0.0157511	0.0188899	0.0512091	-2.79658e-05	0.976195						0.64	26.2893	0.75
	0.478405	0.0197233	0.0156392	0.018819	0.0512057	-2.7965e-05	0.976197						0.64	26.2991	0.75
	0.486595	0.0199315	0.0156439	0.0188283	0.0512062	-2.79639e-05	0.97619						0.64	26.305	0.75
	0.494784	0.0202431	0.0157378	0.0189907	0.0512058	-2.79623e-05	0.976195						0.64	26.305	0.75
	0.502974	0.0204963	0.0157904	0.0190629	0.0512039	-2.79634e-05	0.976146						0.64	26.3093	0.75
	0.511164	0.0222075	0.0161709	0.0192872	0.0512051	-2.79647e-05	0.976178						0.64	26.3211	0.75
	0.519354	0.0208967	0.0157002	0.0191614	0.0512061	-2.79618e-05	0.976174						0.64	26.329	0.75
	0.527543	0.0200711	0.0156458	0.0188888	0.0512109	-2.79598e-05	0.976185						0.64	26.329	0.75
	0.535733	0.0200879	0.015697	0.0188554	0.0512115	-2.79613e-05	0.976187						0.64	26.328	0.75
	0.543923	0.0202211	0.0157312	0.0188937	0.0512093	-2.7962e-05	0.976188						0.64	26.3246	0.75
	0.552113	0.0205224	0.0157838	0.0190053	0.0512131	-2.79611e-05	0.976154						0.64	26.322	0.75
	0.560303	0.0222924	0.0158674	0.0191593	0.0512151	-2.79595e-05	0.976186						0.64	26.322	0.75
	0.568492	0.020105	0.015626	0.0189372	0.0512117	-2.79592e-05	0.976199						0.64	26.3169	0.75
	0.576682	0.0195836	0.0155395	0.0188375	0.0512084	-2.79593e-05	0.97619						0.64	26.2938	0.75
	0.584872	0.0196537	0.0156112	0.0188011	0.051209	-2.79589e-05	0.9762						0.64	26.275	0.75
	0.593062	0.0194828	0.0155718	0.0187869	0.0512111	-2.79582e-05	0.976215						0.64	26.275	0.75
	0.601251	0.0201137	0.0156764	0.0188727	0.0512121	-2.79579e-05	0.976188						0.641502	26.2754	0.75
	0.609441	0.0203868	0.0157354	0.0189089	0.0512101	-2.79587e-05	0.976211						0.65133	26.2778	0.75
	0.617631	0.0192253	0.015523	0.0187396	0.0512081	-2.79587e-05	0.976186						0.66	26.28	0.75
	0.625821	0.0191168	0.0155105	0.0187345	0.0512118	-2.7957e-05	0.976188						0.66	26.28	0.75
	0.634011	0.0192491	0.0155347	0.0187615	0.0512133	-2.79568e-05	0.976186						0.660406	26.2811	0.75
	0.6422	0.0202907	0.015602	0.0187894	0.0512064	-2.79574e-05	0.976193						0.66532	26.2938	0.75
	0.65039	0.0202814	0.0156802	0.0188498	0.0512069	-2.79566e-05	0.976169						0.67	26.306	0.75
	0.65858	0.0201473	0.0156842	0.018872	0.0512112	-2.79561e-05	0.976194						0.67	26.306	0.75
	0.66677	0.0199412	0.0156556	0.0188455	0.0512128	-2.79584e-05	0.976171						0.669938	26.3061	0.75
	0.67496	0.0211056	0.015868	0.0190129	0.0512192	-2.79586e-05	0.976183						0.665024	26.3164	0.75
	0.683149	0.0219324	0.0158924	0.0191263	0.051215	-2.79574e-05	0.976182						0.66011	26.3268	0.75
	0.691339	0.0198283	0.0156048	0.0188535	0.0512066	-2.79552e-05	0.976204						0.66	26.327	0.75
	0.699529	0.0197052	0.0155969	0.0187722	0.0512103	-2.79547e-05	0.976204						0.66	26.327	0.75
	0.707719	0.0193515	0.0155592	0.0187596	0.0512122	-2.79551e-05	0.97621						0.655369	26.3404	0.75
	0.715908	0.0191948	0.0155423	0.0187585	0.0512089	-2.79538e-05	0.976199						0.650455	26.3547	0.75
	0.724098	0.0196189	0.0156226	0.01881	0.0512106	-2.79519e-05	0.976202						0.65	26.356	0.75
	0.732288	0.0201453	0.0156677	0.0188446	0.0512144	-2.79521e-05	0.9762						0.65	26.356	0.75
	0.740478	0.0205499	0.0155721	0.0188195	0.0512154	-2.79529e-05	0.976199						0.65	26.3238	0.75
	0.748668	0.019872	0.0155779	0.0188168	0.0512147	-2.79529e-05	0.976178						0.65	26.287	0.75
	0.756857	0.021438	0.0157684	0.0190249	0.0512163	-2.7953e-05	0.97617						0.65	26.281	0.75
	0.765047	0.0230433	0.0161685	0.019383	0.051216	-2.79526e-05	0.976182						0.65	26.281	0.75
	0.773237	0.0204977	0.0157753	0.0191047	0.0512154	-2.79492e-05	0.976191						0.65	26.2802	0.75
	0.781427	0.0201568	0.015695	0.0189007	0.0512155	-2.795e-05	0.97618						0.65	26.2792	0.75
	0.789616	0.0207509	0.0157876	0.0189101	0.0512132	-2.79529e-05	0.976171						0.65	26.279	0.75
	0.797806	0.0223253	0.015769	0.0190723	0.0512162	-2.79519e-05	0.976202						0.65	26.279	0.75
	0.805996	0.0201679	0.0156138	0.0189049	0.0512162	-2.79495e-05	0.9762						0.653598	26.2819	0.75
	0.814186	0.0194773	0.0155544	0.0187784	0.0512147	-2.79492e-05	0.976185						0.658511	26.2858	0.75
	0.822376	0.0194533	0.015517	0.0187493	0.0512179	-2.7949e-05	0.976204						0.66	26.287	0.75
	0.830565	0.0193404	0.0155065	0.0187467	0.0512135	-2.79489e-05	0.976215						0.66	26.287	0.75
	0.838755	0.0194773	0.015559	0.0187904	0.0512151	-2.795e-05	0.976187						0.66	26.2958	0.75
	0.846945	0.019524	0.0155645	0.0187816	0.0512219	-2.7951e-05	0.976194						0.66	26.3091	0.75
	0.855135	0.0194251	0.0155708	0.0187691	0.0512185	-2.79506e-05	0.976205						0.66	26.314	0.75
	0.863325	0.0196746	0.015648	0.018817	0.0512149	-2.79503e-05	0.976201						0.66	26.314	0.75
	0.871514	0.0195719	0.0156473	0.0188333	0.0512132	-2.79492e-05	0.976202						0.654183	26.3221	0.75
	0.879704	0.0192853	0.0155491	0.0187824	0.0512127	-2.79491e-05	0.976191						0.644355	26.3359	0.75
	0.887894	0.0192505	0.0155546	0.0187788	0.0512124	-2.79499e-05	0.976192						0.64	26.342	0.75
	0.896084	0.0198365	0.0156455	0.0188608	0.0512096	-2.79498e-05	0.976182						0.64	26.342	0.75
	0.904273	0.0201597	0.0156431	0.0188737	0.0512154	-2.79495e-05	0.97618						0.645128	26.3369	0.75
	0.912463	0.0206436	0.0156859	0.0188699	0.0512132	-2.795e-05	0.97619						0.654956	26.327	0.75
	0.920653	0.0205311	0.0156674	0.0188575	0.0512099	-2.79517e-05	0.976188						0.66	26.322	0.75
	0.928843	0.0194273	0.0155268	0.0187666	0.0512142	-2.79509e-05	0.976196						0.66	26.322	0.75
	0.937033	0.0192968	0.0155159	0.0187833	0.0512117	-2.79493e-05	0.976193						0.66	26.3136	0.75
	0.945222	0.0198112	0.0156498	0.0189228	0.0512144	-2.79484e-05	0.9762						0.66	26.2949	0.75
	0.953412	0.020422	0.0158129	0.018944	0.0512188	-2.79492e-05	0.976179						0.66	26.284	0.75
	0.961602	0.0204577	0.0157785	0.0189101	0.0512152	-2.79503e-05	0.97618						0.66	26.284	0.75
	0.969792	0.0198916	0.0156441	0.0189712	0.0512116	-2.79501e-05	0.976167						0.66375	26.2838	0.75
	0.977981	0.0198594	0.0156549	0.018998	0.0512152	-2.79497e-05	0.976197						0.673578	26.2833	0.75
	0.986171	0.0195954	0.0156378	0.0188214	0.0512216	-2.79506e-05	0.97619						0.68	26.283	0.75
	0.994361	0.0193917	0.0155788	0.0188106	0.051223	-2.7951e-05	0.976192						0.68	26.283	0.75
	1.00255	0.0198586	0.0156124	0.0189348	0.0512192	-2.79503e-05	0.976191						0.683061	26.2874	0.75
	1.01074	0.0207417	0.0158271	0.0191387	0.0512184	-2.79501e-05	0.976177						0.692889	26.3017	0.75
	1.01893	0.0208574	0.0158451	0.0191396	0.0512174	-2.7952e-05	0.976185						0.7	26.312	0.75
	1.02712	0.0202378	0.0156964	0.0189784	0.0512169	-2.79547e-05	0.976188						0.7	26.312	0.75
	1.03531	0.0199466	0.0155894	0.0188032	0.0512186	-2.79555e-05	0.976193						0.698814	26.3145	0.75
	1.0435	0.0212389	0.0156414	0.0188332	0.0512203	-2.7955e-05	0.976169						0.6939	26.3248	0.75
	1.05169	0.0195489	0.0156113	0.0188746	0.0512205	-2.79554e-05	0.976182						0.69	26.333	0.75
	1.05988	0.0198423	0.015589	0.0188893	0.0512171	-2.7955e-05	0.976176						0.69	26.333	0.75
	1.06807	0.0233557	0.0158265	0.0189922	0.0512134	-2.79547e-05	0.976204						0.689159	26.335	0.75
	1.07626	0.0210853	0.0158062	0.018942	0.0512126	-2.79554e-05	0.976184						0.684245	26.3468	0.75
	1.08445	0.0209916	0.01572	0.0189854	0.051212	-2.79553e-05	0.976183						0.68	26.357	0.75
	1.09264	0.0360173	0.0156841	0.0190922	0.0512091	-2.79542e-05	0.976163						0.68	26.357	0.75
	1.10083	0.026739	0.0158372	0.0190735	0.0512087	-2.79542e-05	0.976162						0.679006	26.3534	0.75
	1.10902	0.0221964	0.0160032	0.0190151	0.0512125	-2.79561e-05	0.976198						0.669178	26.318	0.75
	1.11721	0.0203508	0.0157771	0.018905	0.0512127	-2.79574e-05	0.976192						0.66	26.285	0.75
	1.1254	0.0221654	0.0157774	0.0191126	0.0512106	-2.79558e-05	0.976192						0.66	26.285	0.75
	1.13359	0.0248604	0.0160269	0.0192252	0.051209	-2.79567e-05	0.976189						0.66	26.2851	0.75
	1.14178	0.0200977	0.0156534	0.018966	0.0512122	-2.79578e-05	0.976186						0.66	26.288	0.75
	1.14997	0.0201063	0.0156446	0.0189172	0.0512189	-2.79593e-05	0.976179						0.66	26.291	0.75
	1.15816	0.0206484	0.0157825	0.0189453	0.051216	-2.79605e-05	0.976171						0.66	26.291	0.75
	1.16635	0.020196	0.0157294	0.0189665	0.0512142	-2.79614e-05	0.976189						0.66	26.291	0.75
	1.17454	0.0203511	0.0156747	0.01902	0.0512139	-2.79624e-05	0.976192						0.66	26.2971	0.75
	1.18273	0.0197017	0.0155344	0.0188343	0.0512117	-2.79616e-05	0.976191						0.66	26.3035	0.75
	1.19092	0.0194267	0.015526	0.0187506	0.0512144	-2.79611e-05	0.976194						0.66	26.304	0.75
	1.19911	0.0203464	0.0157073	0.0188511	0.0512156	-2.79617e-05	0.97617						0.66	26.304	0.75
	1.2073	0.0225125	0.0158666	0.0189685	0.0512162	-2.79626e-05	0.976183						0.651246	26.3149	0.75
	1.21549	0.0199119	0.0156954	0.0188742	0.0512166	-2.79641e-05	0.97621						0.641418	26.3272	0.75
	1.22367	0.0194087	0.0155497	0.0187735	0.0512126	-2.79657e-05	0.976189						0.64	26.329	0.75
	1.23186	0.0191634	0.0155115	0.018768	0.0512104	-2.79661e-05	0.976192						0.64	26.329	0.75
	1.24005	0.0196747	0.0155962	0.0188798	0.0512106	-2.79665e-05	0.976182						0.627902	26.3383	0.75
	1.24824	0.0206718	0.0156485	0.0188974	0.051212	-2.79675e-05	0.976202						0.61316	26.3496	0.75
	1.25643	0.0207343	0.0157609	0.0188991	0.0512099	-2.79687e-05	0.976177						0.61	26.352	0.75
	1.26462	0.0209812	0.0159236	0.0189792	0.0512057	-2.79678e-05	0.9762						0.61	26.352	0.75
	1.27281	0.0202459	0.0156887	0.0188705	0.0512048	-2.79659e-05	0.97618						0.606312	26.3372	0.75
	1.281	0.0195532	0.0155904	0.0188088	0.0512126	-2.79692e-05	0.9762						0.601398	26.3176	0.75
	1.28919	0.0195817	0.0156139	0.0188279	0.0512187	-2.79715e-05	0.976186						0.6	26.312	0.75
	1.29738	0.0202608	0.015672	0.0188765	0.051217	-2.79719e-05	0.976207						0.6	26.312	0.75
	1.30557	0.0202105	0.0156836	0.0188533	0.0512167	-2.79722e-05	0.976193						0.6	26.3063	0.75
	1.31376	0.0196068	0.0155909	0.0188119	0.0512166	-2.79728e-05	0.976211						0.6	26.298	0.75
	1.32195	0.0196548	0.0155379	0.0187882	0.0512133	-2.79737e-05	0.976204						0.6	26.295	0.75
	1.33014	0.0200566	0.0156111	0.0188112	0.0512139	-2.79737e-05	0.976206						0.6	26.295	0.75
	1.33833	0.0199072	0.0157227	0.01887	0.0512202	-2.79734e-05	0.976188						0.6	26.2977	0.75
	1.34652	0.0194487	0.0155967	0.0187854	0.0512215	-2.79743e-05	0.97621						0.6	26.3021	0.75
	1.35471	0.0196104	0.0155955	0.018789	0.0512186	-2.79745e-05	0.976195						0.6	26.304	0.75
	1.3629	0.0199155	0.0156323	0.0188343	0.0512154	-2.79742e-05	0.976194						0.6	26.304	0.75
	1.37109	0.0200202	0.0156545	0.0188392	0.0512129	-2.79757e-05	0.976173						0.6	26.3093	0.75
	1.37928	0.020299	0.0157485	0.0189223	0.0512142	-2.79763e-05	0.976172						0.6	26.3191	0.75
	1.38747	0.0197635	0.015655	0.0188771	0.0512191	-2.79756e-05	0.976188						0.6	26.324	0.75
	1.39566	0.0193039	0.0155408	0.0188196	0.0512157	-2.7977e-05	0.976195						0.6	26.324	0.75
	1.40385	0.0198716	0.0156414	0.0189026	0.0512117	-2.79758e-05	0.976201						0.59769	26.3277	0.75
	1.41204	0.0199231	0.015739	0.0188765	0.0512138	-2.79753e-05	0.976202						0.592776	26.3356	0.75
	1.42023	0.0198318	0.0156689	0.0188336	0.0512158	-2.79752e-05	0.976194						0.59	26.34	0.75
	1.42842	0.0203758	0.0157687	0.0189392	0.0512181	-2.79747e-05	0.976205						0.59	26.34	0.75
	1.43661	0.0209989	0.0156907	0.0189307	0.0512159	-2.79747e-05	0.976164						0.591966	26.3449	0.75
	1.4448	0.0200207	0.0155939	0.01885	0.0512136	-2.79752e-05	0.976192						0.596879	26.3572	0.75
	1.45299	0.0197944	0.0156669	0.0188673	0.0512175	-2.79749e-05	0.976181						0.6	26.365	0.75
	1.46118	0.0214308	0.015791	0.0190458	0.0512197	-2.79739e-05	0.976173						0.6	26.365	0.75
	1.46937	0.0211989	0.0157336	0.0190328	0.0512174	-2.79734e-05	0.9762						0.601621	26.3522	0.75
	1.47756	0.0196972	0.0156334	0.0188612	0.0512195	-2.7975e-05	0.976211						0.606535	26.3134	0.75
	1.48575	0.0204424	0.0158218	0.0188832	0.0512183	-2.79776e-05	0.976214						0.61	26.286	0.75
	1.49394	0.0205062	0.0158461	0.0189047	0.051214	-2.79775e-05	0.976193						0.61	26.286	0.75
	1.50213	0.0205378	0.015798	0.0188863	0.0512155	-2.79749e-05	0.976176						0.61	26.2865	0.75
	1.51032	0.0207466	0.0157165	0.0189472	0.0512135	-2.79723e-05	0.976215						0.61	26.2885	0.75
	1.51851	0.020649	0.0157316	0.0189864	0.0512141	-2.79736e-05	0.97619						0.61	26.29	0.75
	1.5267	0.0206044	0.0158158	0.0189453	0.0512206	-2.79748e-05	0.976179						0.61	26.29	0.75
	1.53489	0.021096	0.015913	0.0189851	0.0512247	-2.79744e-05	0.97618						0.610932	26.2921	0.75
	1.54308	0.0205353	0.0157863	0.018951	0.05122	-2.79733e-05	0.976183						0.615846	26.3034	0.75
	1.55127	0.0201529	0.015693	0.018933	0.0512151	-2.79717e-05	0.976183						0.62	26.313	0.75
	1.55946	0.0198156	0.0156235	0.0188536	0.0512184	-2.79716e-05	0.976184						0.62	26.313	0.75
	1.56765	0.019659	0.0155803	0.0188036	0.0512169	-2.79711e-05	0.976199						0.621175	26.3142	0.75
	1.57584	0.0202211	0.0156935	0.0188762	0.0512147	-2.797e-05	0.976176						0.631003	26.324	0.75
	1.58403	0.02097	0.0158238	0.0190028	0.051217	-2.79692e-05	0.976171						0.64	26.333	0.75
	1.59222	0.0205345	0.0157749	0.0189818	0.0512154	-2.79692e-05	0.976175						0.64	26.333	0.75
	1.6004	0.0198294	0.0155825	0.0187919	0.0512146	-2.79698e-05	0.976207						0.64	26.3337	0.75
	1.60859	0.0194391	0.0155352	0.0187597	0.0512117	-2.79688e-05	0.976178						0.64	26.3474	0.75
	1.61678	0.0195416	0.0155786	0.0188074	0.0512131	-2.79669e-05	0.976194						0.64	26.361	0.75
	1.62497	0.0197195	0.0155996	0.0188093	0.0512163	-2.79666e-05	0.976189						0.64	26.361	0.75
	1.63316	0.0195554	0.0155926	0.0188007	0.0512125	-2.79659e-05	0.976194						0.64	26.361	0.75
	1.64135	0.0202882	0.0158256	0.0189195	0.0512146	-2.79634e-05	0.976197						0.649625	26.3389	0.75
	1.64954	0.0204052	0.0158314	0.0189191	0.0512147	-2.79641e-05	0.97618						0.659452	26.3163	0.75
	1.65773	0.0202536	0.0157295	0.0188528	0.051208	-2.79617e-05	0.976191						0.66	26.315	0.75
	1.66592	0.0208877	0.0159003	0.0189024	0.0512128	-2.79594e-05	0.976209						0.66	26.315	0.75
	1.67411	0.0211425	0.0159074	0.0190254	0.0512189	-2.79588e-05	0.976186						0.66	26.3074	0.75
	1.6823	0.021062	0.0158703	0.0190991	0.0512174	-2.79582e-05	0.976181						0.66	26.2991	0.75
	1.69049	0.0214239	0.0158825	0.0190365	0.051216	-2.79581e-05	0.976167						0.66	26.298	0.75
	1.69868	0.0218474	0.015846	0.0189917	0.0512172	-2.79584e-05	0.97619						0.66	26.298	0.75
	1.70687	0.0195503	0.0156392	0.0188397	0.0512178	-2.79579e-05	0.9762						0.664123	26.3021	0.75
	1.71506	0.0202214	0.0157179	0.0188799	0.0512148	-2.7957e-05	0.976179						0.669037	26.307	0.75
	1.72325	0.0207913	0.0157568	0.0189235	0.0512134	-2.79561e-05	0.976187						0.67	26.308	0.75
	1.73144	0.0197502	0.0155942	0.0188286	0.0512193	-2.79555e-05	0.976193						0.67	26.308	0.75
	1.73963	0.0195316	0.0156068	0.0188116	0.0512181	-2.79556e-05	0.976178						0.666221	26.3159	0.75
	1.74782	0.0194556	0.0155514	0.0187999	0.0512189	-2.79528e-05	0.976217						0.661307	26.3263	0.75
	1.75601	0.0203921	0.0155784	0.0188073	0.0512209	-2.79516e-05	0.976205						0.66	26.329	0.75
	1.7642	0.0206728	0.0156937	0.0188557	0.0512127	-2.79521e-05	0.976189						0.66	26.329	0.75
	1.77239	0.0205064	0.0158217	0.0189476	0.0512142	-2.79527e-05	0.976185						0.66	26.3352	0.75
	1.78058	0.0201846	0.0157177	0.0189385	0.0512208	-2.79499e-05	0.976195						0.66	26.344	0.75
	1.78877	0.0196274	0.0155892	0.0188028	0.0512194	-2.79492e-05	0.976189						0.66	26.347	0.75
	1.79696	0.0195349	0.0155505	0.0187884	0.0512165	-2.79487e-05	0.976192						0.66	26.347	0.75
	1.80515	0.0200179	0.015598	0.0188423	0.0512183	-2.79471e-05	0.976205						0.65691	26.3516	0.75
	1.81334	0.0212307	0.0157491	0.0190599	0.0512171	-2.79466e-05	0.97617						0.651996	26.359	0.75
	1.82153	0.0234276	0.0159028	0.0191922	0.0512147	-2.79459e-05	0.976182						0.65	26.362	0.75
	1.82972	0.0216071	0.0157799	0.0190568	0.0512171	-2.79436e-05	0.97615						0.65	26.362	0.75
	1.83791	0.0197665	0.0156714	0.0189651	0.0512168	-2.79421e-05	0.976195						0.65	26.3436	0.75
	1.8461	0.0223907	0.0157718	0.0189131	0.0512142	-2.79427e-05	0.976162						0.65	26.3107	0.75
	1.85429	0.0198913	0.0156272	0.0188191	0.0512139	-2.79427e-05	0.976211						0.65	26.295	0.75
	1.86248	0.0192893	0.0155783	0.0187756	0.0512153	-2.79398e-05	0.976195						0.65	26.295	0.75
	1.87067	0.0195519	0.0156147	0.0188109	0.0512152	-2.79399e-05	0.976207						0.647599	26.2969	0.75
	1.87886	0.0197458	0.0156012	0.0188016	0.0512121	-2.79397e-05	0.976207						0.642685	26.3009	0.75
	1.88705	0.0194909	0.0155645	0.0188073	0.0512138	-2.79383e-05	0.976206						0.64	26.303	0.75
	1.89524	0.0209934	0.0157952	0.0189458	0.0512158	-2.79374e-05	0.976194						0.64	26.303	0.75
	1.90343	0.0226263	0.015764	0.0189122	0.0512182	-2.79369e-05	0.976233						0.635888	26.3059	0.75
	1.91162	0.0207838	0.0156683	0.0188977	0.0512165	-2.79357e-05	0.976174						0.62606	26.3128	0.75
	1.91981	0.0206859	0.0157831	0.0190102	0.0512146	-2.79342e-05	0.976193						0.62	26.317	0.75
	1.928	0.0215825	0.0159729	0.0190262	0.0512174	-2.79335e-05	0.976181						0.62	26.317	0.75
	1.93619	0.0202194	0.0157575	0.0189162	0.051219	-2.7933e-05	0.976208						0.62	26.3204	0.75
	1.94438	0.0200774	0.0156411	0.0188715	0.0512175	-2.79318e-05	0.976199						0.62	26.3303	0.75
	1.95257	0.021555	0.0158678	0.0190584	0.0512164	-2.79305e-05	0.976181						0.62	26.337	0.75
	1.96076	0.0205564	0.0157906	0.0189426	0.0512179	-2.79298e-05	0.976185						0.62	26.337	0.75
	1.96895	0.0197138	0.0156033	0.0188689	0.0512154	-2.79298e-05	0.976212						0.62	26.3404	0.75
	1.97713	0.0195704	0.0155234	0.0188258	0.0512139	-2.79304e-05	0.976188						0.62	26.3527	0.75
	1.98532	0.0196341	0.0156164	0.0187987	0.0512177	-2.79307e-05	0.976195						0.62	26.362	0.75
	1.99351	0.0197718	0.015664	0.0189216	0.0512202	-2.79279e-05	0.976205						0.62	26.362	0.75
	2.0017	0.0199395	0.0156179	0.0189633	0.0512203	-2.79249e-05	0.976194						0.62	26.3569	0.75
	2.00989	0.0220601	0.0156817	0.0189223	0.0512156	-2.79246e-05	0.976191						0.62	26.3323	0.75
	2.01808	0.0224248	0.015739	0.0189808	0.0512154	-2.79261e-05	0.976202						0.62	26.312	0.75
	2.02627	0.0212976	0.0157649	0.0190221	0.0512208	-2.79247e-05	0.976154						0.62	26.312	0.75
	2.03446	0.0229017	0.0158383	0.0191489	0.0512214	-2.79224e-05	0.976141						0.62	26.3108	0.75
	2.04265	0.0218513	0.0156869	0.0190043	0.0512213	-2.7922e-05	0.976195						0.62	26.3019	0.75
	2.05084	0.0193009	0.015549	0.0187842	0.0512176	-2.79229e-05	0.976185						0.62	26.294	0.75
	2.05903	0.0196134	0.0156015	0.018826	0.0512143	-2.79226e-05	0.976178						0.62	26.294	0.75
	2.06722	0.0201651	0.0157407	0.0189377	0.0512176	-2.79216e-05	0.97619						0.62	26.2942	0.75
	2.07541	0.0204378	0.0157649	0.0190404	0.0512187	-2.79208e-05	0.976208						0.62	26.2971	0.75
	2.0836	0.0202536	0.0157163	0.0188718	0.051217	-2.79199e-05	0.97619						0.62	26.3	0.75
	2.09179	0.0197638	0.0156309	0.0187927	0.0512137	-2.792e-05	0.976203						0.62	26.3	0.75
	2.09998	0.0201316	0.0157132	0.0189056	0.0512123	-2.79209e-05	0.976191						0.62	26.3	0.75
	2.10817	0.0215112	0.0158542	0.0190184	0.051218	-2.79211e-05	0.976204						0.624903	26.3098	0.75
	2.11636	0.0215977	0.015767	0.0189523	0.0512214	-2.79205e-05	0.976162						0.629817	26.3196	0.75
	2.12455	0.0194445	0.0155623	0.018858	0.0512159	-2.79209e-05	0.976199						0.63	26.32	0.75
	2.13274	0.0191847	0.0155353	0.0187765	0.0512122	-2.79205e-05	0.976196						0.63	26.32	0.75
	2.14093	0.0205658	0.0157423	0.0188699	0.0512155	-2.7919e-05	0.976198						0.634558	26.3309	0.75
	2.14912	0.0203749	0.0157181	0.0188838	0.051218	-2.79179e-05	0.976181						0.639472	26.3427	0.75
	2.15731	0.0198533	0.015663	0.0188524	0.0512201	-2.79169e-05	0.976198						0.64	26.344	0.75
	2.1655	0.0203898	0.0157325	0.0188663	0.0512176	-2.79168e-05	0.976193						0.64	26.344	0.75
	2.17369	0.0203863	0.015683	0.0188415	0.051216	-2.79174e-05	0.976202						0.635786	26.3423	0.75
	2.18188	0.020686	0.0158239	0.0189066	0.0512214	-2.79177e-05	0.976202						0.630872	26.3403	0.75
	2.19007	0.0202456	0.0157946	0.0188889	0.0512201	-2.79169e-05	0.976207						0.63	26.34	0.75
	2.19826	0.0199225	0.0156349	0.0188196	0.0512192	-2.79159e-05	0.976208						0.63	26.34	0.75
	2.20645	0.0205202	0.0156346	0.0188724	0.0512221	-2.79156e-05	0.976201						0.63	26.3191	0.75
	2.21464	0.0208601	0.0157042	0.0189321	0.0512164	-2.79158e-05	0.976202						0.63	26.2926	0.75
	2.22283	0.0213677	0.0157531	0.0189237	0.0512145	-2.79172e-05	0.976219						0.63	26.286	0.75
	2.23102	0.020877	0.0157851	0.0189238	0.0512196	-2.79144e-05	0.976203						0.63	26.286	0.75
	2.23921	0.0197042	0.0156204	0.0188062	0.0512201	-2.79117e-05	0.976212						0.626475	26.2878	0.75
	2.2474	0.0197376	0.0156226	0.0188057	0.0512199	-2.79118e-05	0.976209						0.621561	26.2902	0.75
	2.25559	0.0205986	0.015811	0.0189172	0.0512148	-2.79133e-05	0.976208						0.62	26.291	0.75
	2.26378	0.0201434	0.0157045	0.0189491	0.0512118	-2.79159e-05	0.976218						0.62	26.291	0.75
	2.27197	0.0211928	0.0157559	0.0190039	0.0512151	-2.7914e-05	0.976191						0.62318	26.297	0.75
	2.28016	0.0237117	0.0159163	0.0190735	0.0512169	-2.7912e-05	0.976169						0.628094	26.3064	0.75
	2.28835	0.0225474	0.0159367	0.0191174	0.0512195	-2.79126e-05	0.976185						0.63	26.31	0.75
	2.29654	0.0204421	0.0157457	0.0190448	0.0512204	-2.79139e-05	0.976167						0.63	26.31	0.75
	2.30473	0.0206532	0.0157211	0.0191117	0.0512161	-2.79139e-05	0.976195						0.63	26.3168	0.75
	2.31292	0.0264192	0.0160196	0.0192164	0.0512123	-2.79145e-05	0.976173						0.63	26.3286	0.75
	2.32111	0.0207781	0.0157832	0.0189995	0.0512134	-2.79156e-05	0.976198						0.63	26.334	0.75
	2.3293	0.0199987	0.0157003	0.0188957	0.051215	-2.79156e-05	0.976197						0.63	26.334	0.75
	2.33749	0.019466	0.0155327	0.0189105	0.0512159	-2.79161e-05	0.976193						0.632491	26.3425	0.75
	2.34568	0.0195313	0.0155416	0.0189097	0.0512156	-2.79168e-05	0.97619						0.637405	26.3592	0.75
	2.35386	0.0203352	0.0157003	0.0189671	0.0512213	-2.79155e-05	0.976202						0.64	26.368	0.75
	2.36205	0.0202301	0.0157236	0.0189521	0.0512264	-2.79139e-05	0.976214						0.64	26.368	0.75
	2.37024	0.0197774	0.0156154	0.0188387	0.0512241	-2.7915e-05	0.976193						0.642147	26.3508	0.75
	2.37843	0.0199009	0.0156581	0.0188861	0.0512225	-2.79159e-05	0.97621						0.647061	26.3115	0.75
	2.38662	0.0213947	0.0158751	0.0190974	0.0512221	-2.79161e-05	0.976194						0.65	26.288	0.75
	2.39481	0.0226804	0.016016	0.0191553	0.051223	-2.79153e-05	0.976195						0.65	26.288	0.75
	2.403	0.0203663	0.0157089	0.0189488	0.051222	-2.79141e-05	0.976177						0.65	26.2893	0.75
	2.41119	0.020642	0.0157282	0.0190145	0.0512224	-2.79137e-05	0.976199						0.65	26.2927	0.75
	2.41938	0.0202222	0.0157021	0.0190221	0.0512197	-2.79148e-05	0.97618						0.65	26.295	0.75
	2.42757	0.0205731	0.015704	0.0189734	0.0512153	-2.79154e-05	0.976193						0.65	26.295	0.75
	2.43576	0.0222322	0.0159761	0.0190277	0.0512125	-2.79157e-05	0.976173						0.651458	26.2966	0.75
	2.44395	0.0222064	0.0161342	0.0191192	0.0512129	-2.79168e-05	0.976194						0.656372	26.302	0.75
	2.45214	0.0205897	0.0157587	0.0190109	0.0512186	-2.79172e-05	0.976166						0.66	26.306	0.75
	2.46033	0.0202481	0.015715	0.0189868	0.0512189	-2.79165e-05	0.976205						0.66	26.306	0.75
	2.46852	0.0202849	0.0156685	0.0189609	0.0512149	-2.79168e-05	0.976182						0.662226	26.3086	0.75
	2.47671	0.0208297	0.0157775	0.0189605	0.0512182	-2.7918e-05	0.976209						0.672054	26.3199	0.75
	2.4849	0.0208069	0.0158714	0.0189276	0.0512203	-2.79193e-05	0.976192						0.68	26.329	0.75
	2.49309	0.0202017	0.015694	0.0188496	0.0512193	-2.79182e-05	0.976196						0.68	26.329	0.75
	2.50128	0.0206789	0.0157578	0.0188705	0.0512171	-2.79178e-05	0.9762						0.68	26.3299	0.75
	2.50947	0.0198198	0.0156648	0.0188336	0.0512133	-2.79168e-05	0.97618						0.68	26.3358	0.75
	2.51766	0.0198219	0.0156675	0.0188234	0.0512131	-2.79171e-05	0.976186						0.68	26.341	0.75
	2.52585	0.0197624	0.015625	0.0187961	0.0512132	-2.79191e-05	0.976189						0.68	26.341	0.75
	2.53404	0.0192572	0.0155177	0.0187533	0.0512195	-2.7921e-05	0.976183						0.68	26.3407	0.75
	2.54223	0.0199313	0.0155808	0.0188137	0.0512208	-2.7922e-05	0.976188						0.68	26.3378	0.75
	2.55042	0.0208515	0.015782	0.0188997	0.0512157	-2.79214e-05	0.976175						0.68	26.335	0.75
	2.55861	0.0200052	0.0156467	0.0188311	0.051215	-2.79206e-05	0.976178						0.68	26.335	0.75
	2.5668	0.0201152	0.0156643	0.0188787	0.0512158	-2.79207e-05	0.97618						0.68	26.3346	0.75
	2.57499	0.0202199	0.0156222	0.018965	0.0512197	-2.79217e-05	0.976187						0.68	26.312	0.75
	2.58318	0.0196853	0.0155968	0.0189028	0.0512228	-2.79228e-05	0.9762						0.68	26.2894	0.75
	2.59137	0.0193293	0.0155695	0.018784	0.0512206	-2.79231e-05	0.97618						0.68	26.289	0.75
	2.59956	0.0196449	0.0156173	0.0188214	0.051216	-2.79227e-05	0.976191						0.68	26.289	0.75
	2.60775	0.0208037	0.0157859	0.0188942	0.05121	-2.79222e-05	0.976182						0.68	26.2899	0.75
	2.61594	0.0201299	0.0156724	0.0189196	0.0512137	-2.79218e-05	0.976181						0.68	26.2909	0.75
	2.62413	0.0196772	0.0155534	0.0188263	0.0512227	-2.79227e-05	0.976177						0.68	26.291	0.75
	2.63232	0.0198285	0.0156062	0.0187735	0.0512191	-2.79245e-05	0.976174						0.68	26.291	0.75
	2.64051	0.0211571	0.0158762	0.0188702	0.0512145	-2.79238e-05	0.97615						0.671391	26.3026	0.75
	2.6487	0.0211223	0.0158533	0.0189802	0.0512128	-2.79236e-05	0.976168						0.661563	26.3159	0.75
	2.65689	0.0212749	0.0157676	0.0189243	0.0512095	-2.79258e-05	0.976176						0.66	26.318	0.75
	2.66508	0.0208859	0.0158564	0.0189988	0.0512114	-2.79262e-05	0.976166						0.66	26.318	0.75
	2.67327	0.0199489	0.0156599	0.0189557	0.0512147	-2.79262e-05	0.976174						0.66	26.3247	0.75
	2.68146	0.0197355	0.0155921	0.0188268	0.0512186	-2.7927e-05	0.976186						0.66	26.3331	0.75
	2.68965	0.0196292	0.0155909	0.0188506	0.0512196	-2.79275e-05	0.976147						0.66	26.335	0.75
	2.69784	0.0201344	0.0156404	0.0189231	0.0512155	-2.79282e-05	0.976173						0.66	26.335	0.75
	2.70603	0.0198701	0.0156698	0.018837	0.0512157	-2.79306e-05	0.976191						0.652769	26.3444	0.75
	2.71422	0.0198586	0.0156641	0.0188316	0.0512159	-2.79329e-05	0.976192						0.642942	26.3572	0.75
	2.72241	0.0200743	0.0156852	0.0188915	0.0512149	-2.79326e-05	0.97617						0.64	26.361	0.75
	2.73059	0.0201237	0.0156082	0.0188526	0.0512142	-2.79326e-05	0.976183						0.64	26.361	0.75
	2.73878	0.0203802	0.0156548	0.0188607	0.0512177	-2.79329e-05	0.976154						0.633458	26.3368	0.75
	2.74697	0.0198885	0.0156617	0.0188843	0.0512185	-2.79328e-05	0.976182						0.623631	26.3004	0.75
	2.75516	0.0196701	0.0156239	0.018851	0.051219	-2.79332e-05	0.97617						0.62	26.287	0.75
	2.76335	0.0202252	0.0157488	0.0188954	0.0512243	-2.7934e-05	0.976187						0.62	26.287	0.75
	2.77154	0.0202215	0.0157282	0.0189177	0.0512218	-2.7934e-05	0.976168						0.62	26.2888	0.75
	2.77973	0.0205528	0.015721	0.0189058	0.0512176	-2.7934e-05	0.976195						0.62	26.2917	0.75
	2.78792	0.0203719	0.0156926	0.0188589	0.0512182	-2.79354e-05	0.976156						0.62	26.293	0.75
	2.79611	0.0199551	0.0156339	0.0188692	0.0512163	-2.79359e-05	0.976126						0.62	26.293	0.75
	2.8043	0.022588	0.0158155	0.0191265	0.0512148	-2.79354e-05	0.976097						0.617418	26.2969	0.75
	2.81249	0.0251038	0.0158415	0.0192372	0.0512177	-2.79355e-05	0.976156						0.612504	26.3042	0.75
	2.82068	0.0206944	0.0157278	0.0189184	0.0512155	-2.79363e-05	0.976164						0.61	26.308	0.75
	2.82887	0.0197978	0.0156394	0.0188498	0.051215	-2.7937e-05	0.976149						0.61	26.308	0.75
	2.83706	0.0203221	0.015725	0.0189264	0.0512193	-2.7938e-05	0.97617						0.607763	26.3134	0.75
	2.84525	0.0214867	0.0159692	0.01904	0.0512208	-2.79389e-05	0.976167						0.602849	26.3252	0.75
	2.85344	0.0212673	0.0158186	0.0189789	0.0512154	-2.79377e-05	0.976161						0.6	26.332	0.75
	2.86163	0.0198787	0.0156345	0.0188529	0.0512136	-2.79375e-05	0.976175						0.6	26.332	0.75
	2.86982	0.0196136	0.0155584	0.0188296	0.0512159	-2.79365e-05	0.976163						0.6	26.3358	0.75
	2.87801	0.0200727	0.0156034	0.0189604	0.0512144	-2.79351e-05	0.976155						0.6	26.3456	0.75
	2.8862	0.0198613	0.0156051	0.0189136	0.0512124	-2.79355e-05	0.976168						0.6	26.352	0.75
	2.89439	0.0190128	0.0154563	0.0187075	0.0512132	-2.79367e-05	0.97618						0.6	26.352	0.75
	2.90258	0.0191204	0.0154658	0.0187443	0.0512157	-2.79385e-05	0.976177						0.601548	26.3492	0.75
	2.91077	0.0197634	0.0156244	0.0189265	0.051214	-2.79401e-05	0.976157						0.606462	26.3404	0.75
	2.91896	0.0200944	0.0156944	0.0189316	0.0512157	-2.79397e-05	0.976173						0.61	26.334	0.75
	2.92715	0.0208447	0.0157876	0.0189711	0.0512162	-2.79384e-05	0.976164						0.61	26.334	0.75
	2.93534	0.0205884	0.0157254	0.0189484	0.0512105	-2.79386e-05	0.976158						0.61	26.3294	0.75
	2.94353	0.0204496	0.0157403	0.0189303	0.0512098	-2.79392e-05	0.976161						0.61	26.3108	0.75
	2.95172	0.0203398	0.0157176	0.0189219	0.0512144	-2.79388e-05	0.976155						0.61	26.296	0.75
	2.95991	0.0206898	0.01572	0.0189221	0.051218	-2.79392e-05	0.97616						0.61	26.296	0.75
	2.9681	0.021276	0.0159254	0.0190365	0.0512172	-2.79401e-05	0.976134						0.610859	26.2964	0.75
	2.97629	0.0216193	0.0160231	0.0191248	0.0512178	-2.79386e-05	0.976167						0.615773	26.2989	0.75
	2.98448	0.020616	0.0157771	0.0189745	0.0512171	-2.79375e-05	0.976165						0.62	26.301	0.75
	2.99267	0.0204226	0.0157012	0.0189117	0.0512147	-2.79382e-05	0.976168						0.62	26.301	0.75
	3.00086	0.0195529	0.0155947	0.0187877	0.0512146	-2.79374e-05	0.976166						0.621029	26.3017	0.75
	3.00905	0.0192583	0.0155294	0.01875	0.0512135	-2.79361e-05	0.976167						0.630857	26.3086	0.75
	3.01724	0.0195913	0.0155681	0.0188291	0.0512179	-2.79359e-05	0.976148						0.64	26.315	0.75
	3.02543	0.0198821	0.0156179	0.0188635	0.0512201	-2.7936e-05	0.976183						0.64	26.315	0.75
	3.03362	0.0201702	0.0155774	0.0187617	0.0512188	-2.79362e-05	0.976171						0.64	26.3153	0.75
	3.04181	0.0207528	0.0155753	0.0188094	0.0512166	-2.79364e-05	0.976149						0.64	26.3236	0.75
	3.05	0.0202278	0.0156788	0.0189203	0.0512107	-2.79358e-05	0.976197						0.64	26.332	0.75
	3.05819	0.0202734	0.0156964	0.0189192	0.0512094	-2.79347e-05	0.97616						0.64	26.332	0.75
	3.06638	0.0203877	0.0156709	0.0188816	0.051209	-2.79343e-05	0.976178						0.64	26.332	0.75
	3.07457	0.0208398	0.0157145	0.0188661	0.0512076	-2.79346e-05	0.976148						0.649479	26.3467	0.75
	3.08276	0.0211282	0.0158801	0.018924	0.0512123	-2.79342e-05	0.976169						0.659307	26.3619	0.75
	3.09095	0.0206957	0.0156496	0.0188604	0.0512183	-2.79345e-05	0.976162						0.66	26.363	0.75
	3.09914	0.0196467	0.0154931	0.0187721	0.0512178	-2.79354e-05	0.976153						0.66	26.363	0.75
	3.10732	0.0201052	0.0155696	0.0188516	0.0512168	-2.79354e-05	0.976161						0.664395	26.3274	0.75
	3.11551	0.0203524	0.0157251	0.0188954	0.0512179	-2.7934e-05	0.976173						0.669309	26.2876	0.75
	3.1237	0.0201123	0.0157143	0.0189061	0.0512199	-2.79329e-05	0.976148						0.67	26.282	0.75
	3.13189	0.0206104	0.0158075	0.0190368	0.0512171	-2.79305e-05	0.976171						0.67	26.282	0.75
	3.14008	0.0202537	0.0157445	0.0190148	0.0512143	-2.79293e-05	0.976149						0.67	26.2856	0.75
	3.14827	0.0206646	0.0157504	0.0189891	0.0512178	-2.79307e-05	0.976183						0.67	26.2901	0.75
	3.15646	0.0217907	0.0158499	0.0189551	0.0512156	-2.79308e-05	0.976148						0.67	26.291	0.75
	3.16465	0.0221915	0.015906	0.0190483	0.0512125	-2.79294e-05	0.976156						0.67	26.291	0.75
	3.17284	0.0235169	0.0160863	0.0191656	0.0512125	-2.79292e-05	0.976145						0.662588	26.2962	0.75
	3.18103	0.0221319	0.0159225	0.0189739	0.0512159	-2.79288e-05	0.97616						0.65276	26.3031	0.75
	3.18922	0.0203718	0.0157889	0.0189375	0.0512137	-2.79277e-05	0.976127						0.65	26.305	0.75
	3.19741	0.0211636	0.0158323	0.0190166	0.0512123	-2.7928e-05	0.976157						0.65	26.305	0.75
	3.2056	0.0216063	0.0158353	0.0189626	0.0512185	-2.79281e-05	0.976141						0.653361	26.3104	0.75
	3.21379	0.0205272	0.0157422	0.0189896	0.0512186	-2.79265e-05	0.976154						0.658275	26.3182	0.75
	3.22198	0.020577	0.0157664	0.0189872	0.0512155	-2.79236e-05	0.976145						0.66	26.321	0.75
	3.23017	0.0194324	0.0155859	0.0188405	0.0512144	-2.79226e-05	0.976179						0.66	26.321	0.75
	3.23836	0.0195474	0.01558	0.0188343	0.0512138	-2.79254e-05	0.976147						0.66	26.3245	0.75
	3.24655	0.0205654	0.0157653	0.018943	0.0512156	-2.79229e-05	0.976163						0.66	26.3301	0.75
	3.25474	0.020152	0.0157442	0.0189113	0.0512133	-2.7919e-05	0.976165						0.66	26.3358	0.75
	3.26293	0.0202302	0.0157279	0.0189142	0.0512136	-2.79176e-05	0.976142						0.66	26.3414	0.75
	3.27112	0.0202747	0.0157	0.0188961	0.0512168	-2.79174e-05	0.976146						0.66	26.344	0.75
	3.27931	0.0203125	0.0156574	0.0188755	0.0512155	-2.79184e-05	0.976153						0.66	26.344	0.75
	3.2875	0.0202612	0.0156907	0.0188864	0.0512162	-2.79188e-05	0.976164						0.665	26.337	0.75
	3.29569	0.0196682	0.015622	0.0188061	0.0512207	-2.79174e-05	0.976151						0.674828	26.3232	0.75
	3.30388	0.0193652	0.0155645	0.0187758	0.0512214	-2.79163e-05	0.976154						0.68	26.316	0.75
	3.31207	0.0192872	0.0155243	0.0188227	0.0512161	-2.79162e-05	0.976153						0.68	26.316	0.75
	3.32026	0.0197391	0.0155652	0.0189696	0.0512185	-2.7916e-05	0.976148						0.68	26.3089	0.75
	3.32845	0.0219872	0.0157618	0.019102	0.051218	-2.79164e-05	0.97615						0.68	26.2927	0.75
	3.33664	0.0207251	0.0157157	0.018897	0.0512107	-2.79156e-05	0.976169						0.68	26.283	0.75
	3.34483	0.020777	0.0157486	0.0189338	0.0512086	-2.79136e-05	0.976142						0.68	26.283	0.75
	3.35302	0.0200581	0.0156043	0.0189026	0.0512114	-2.79139e-05	0.97616						0.681811	26.2854	0.75
	3.36121	0.0196248	0.0155888	0.0188443	0.0512126	-2.79151e-05	0.976161						0.686725	26.2917	0.75
	3.3694	0.0195792	0.0156008	0.0188654	0.0512122	-2.7914e-05	0.976159						0.69	26.296	0.75
	3.37759	0.0191602	0.0155358	0.0187755	0.0512093	-2.79116e-05	0.976148						0.69	26.296	0.75
	3.38578	0.019525	0.0156111	0.0188048	0.0512078	-2.79087e-05	0.976161						0.69	26.2998	0.75
	3.39397	0.0196239	0.0156217	0.0188612	0.0512064	-2.79082e-05	0.976124						0.69	26.3126	0.75
	3.40216	0.0194914	0.0155895	0.0189095	0.051205	-2.79095e-05	0.976153						0.69	26.322	0.75
	3.41035	0.0199905	0.0156173	0.0189398	0.0512078	-2.79092e-05	0.976142						0.69	26.322	0.75
	3.41854	0.0205515	0.0156532	0.0189571	0.0512106	-2.79076e-05	0.976151						0.691122	26.3231	0.75
	3.42673	0.0205425	0.0157409	0.018975	0.0512097	-2.79056e-05	0.976149						0.696036	26.328	0.75
	3.43492	0.0197959	0.0156096	0.0188429	0.05121	-2.79048e-05	0.976142						0.7	26.332	0.75
	3.44311	0.0197396	0.0155874	0.0188738	0.0512104	-2.79059e-05	0.976119						0.7	26.332	0.75
	3.4513	0.0198634	0.0156332	0.0188586	0.0512106	-2.79067e-05	0.976163						0.698445	26.334	0.75
	3.45949	0.0199044	0.0156281	0.0188123	0.051212	-2.79065e-05	0.976117						0.688617	26.3468	0.75
	3.46768	0.0198068	0.0156037	0.0189023	0.0512108	-2.79044e-05	0.976131						0.68	26.358	0.75
	3.47587	0.02137	0.0158366	0.0191109	0.0512087	-2.79023e-05	0.976146						0.68	26.358	0.75
	3.48405	0.021512	0.0158999	0.0189483	0.0512098	-2.79045e-05	0.97616						0.679134	26.3548	0.75
	3.49224	0.019892	0.015697	0.0188138	0.0512102	-2.79055e-05	0.976144						0.669306	26.3184	0.75
	3.50043	0.0192863	0.0154993	0.0187451	0.0512056	-2.79042e-05	0.976161						0.66	26.284	0.75
	3.50862	0.0194194	0.0155354	0.0188346	0.0512026	-2.79021e-05	0.976134						0.66	26.284	0.75
	3.51681	0.0209323	0.0157104	0.0191528	0.0512053	-2.79026e-05	0.976148						0.66	26.284	0.75
	3.525	0.0212439	0.0157675	0.0190993	0.0512089	-2.79039e-05	0.976146						0.66	26.2845	0.75
	3.53319	0.0200442	0.0157015	0.0189021	0.0512045	-2.79057e-05	0.976148						0.66	26.285	0.75
	3.54138	0.0201183	0.0157101	0.0188925	0.0512069	-2.79057e-05	0.976157						0.66	26.285	0.75
	3.54957	0.0209824	0.0158186	0.0190008	0.0512092	-2.79042e-05	0.976161						0.66	26.285	0.75
	3.55776	0.0212211	0.0157901	0.0190054	0.0512078	-2.79036e-05	0.976136						0.650684	26.3945	0.75
	3.56595	0.0201588	0.0156763	0.0189176	0.0512071	-2.79042e-05	0.976158						0.640857	26.5099	0.75
	3.57414	0.0202037	0.0156622	0.0189418	0.0512064	-2.79044e-05	0.976148						0.64	26.52	0.75
	3.58233	0.0209027	0.0157724	0.0189644	0.0512052	-2.79032e-05	0.976163						0.64	26.52	0.75
	3.59052	0.0212326	0.0156997	0.0190508	0.0512033	-2.79028e-05	0.976127						0.510601	26.5403	0.75
	3.59871	0.0208797	0.0155615	0.0188918	0.0512043	-2.79041e-05	0.976154						0.363185	26.5634	0.75
	3.6069	0.0197556	0.0155427	0.0187597	0.0512021	-2.79052e-05	0.976151						0.34	26.567	0.75
	3.61509	0.0193587	0.0155266	0.0187348	0.05121	-2.79062e-05	0.97614						0.34	26.567	0.75
	3.62328	0.0193022	0.0155162	0.0187554	0.0512118	-2.79078e-05	0.976154						0.347938	26.5757	0.75
	3.63147	0.0195769	0.0155742	0.0188189	0.0512077	-2.79088e-05	0.976148						0.357765	26.5865	0.75
	3.63966	0.0199424	0.0156652	0.0189138	0.0512103	-2.79087e-05	0.976125						0.36	26.589	0.75
	3.64785	0.020461	0.0156568	0.018994	0.0512095	-2.79075e-05	0.976131						0.36	26.589	0.75
	3.65604	0.0214599	0.015715	0.0189965	0.0512082	-2.79072e-05	0.976139						0.370873	26.5741	0.75
	3.66423	0.022325	0.0158265	0.0190757	0.0512063	-2.79082e-05	0.976131						0.385614	26.554	0.75
	3.67242	0.0213805	0.0157546	0.0190793	0.0512095	-2.79095e-05	0.976128						0.39	26.548	0.75
	3.68061	0.0206098	0.0156818	0.018981	0.0512082	-2.79105e-05	0.976094						0.39	26.548	0.75
	3.6888	0.0213404	0.0158463	0.0190224	0.0512048	-2.79115e-05	0.976127						0.39	26.5405	0.75
	3.69699	0.0223405	0.0157928	0.0189375	0.0512062	-2.79126e-05	0.97612						0.39	26.5292	0.75
	3.70518	0.0211396	0.0158057	0.0188997	0.0512139	-2.79128e-05	0.976137						0.39	26.525	0.75
	3.71337	0.0197198	0.0156664	0.0188391	0.0512182	-2.79136e-05	0.976126						0.39	26.525	0.75
	3.72156	0.0194095	0.0155469	0.0188205	0.0512093	-2.79147e-05	0.976127						0.401741	26.5256	0.75
	3.72975	0.0201645	0.0156819	0.0188486	0.0512074	-2.79161e-05	0.976135						0.421396	26.5266	0.75
	3.73794	0.0201024	0.0156494	0.0188515	0.0512061	-2.79184e-05	0.976131						0.43	26.527	0.75
	3.74613	0.0192511	0.0155041	0.018811	0.0512036	-2.79169e-05	0.976122						0.43	26.527	0.75
	3.75432	0.0192649	0.0155187	0.0187741	0.0512029	-2.79162e-05	0.976142						0.442953	26.5327	0.75
	3.76251	0.0195894	0.0155787	0.0187713	0.0512016	-2.79167e-05	0.976136						0.467523	26.5435	0.75
	3.7707	0.0195917	0.0155673	0.0187991	0.0512054	-2.79191e-05	0.976123						0.48	26.549	0.75
	3.77889	0.0197261	0.0156563	0.0188381	0.0512069	-2.79203e-05	0.976125						0.48	26.549	0.75
	3.78708	0.0200463	0.0156903	0.0189232	0.051204	-2.79213e-05	0.976137						0.493477	26.5548	0.75
	3.79527	0.0214626	0.0159409	0.0190733	0.0512049	-2.79226e-05	0.976104						0.52296	26.5676	0.75
	3.80346	0.0200788	0.0157908	0.018977	0.0512084	-2.79231e-05	0.976131						0.54	26.575	0.75
	3.81165	0.020075	0.0157773	0.0188993	0.0512081	-2.7924e-05	0.976092						0.54	26.575	0.75
	3.81984	0.0213333	0.0158132	0.0189035	0.0512051	-2.79258e-05	0.976118						0.602754	26.5799	0.75
	3.82803	0.0201693	0.0156462	0.0188952	0.0512039	-2.79256e-05	0.976147						0.764912	26.5927	0.75
	3.83622	0.0195039	0.0155364	0.0188227	0.0512052	-2.79268e-05	0.97613						0.87	26.601	0.75
	3.84441	0.0198093	0.0155543	0.0188054	0.0512068	-2.79289e-05	0.976143						0.87	26.601	0.75
	3.8526	0.020777	0.0157071	0.0188866	0.0512047	-2.79304e-05	0.976109						0.871557	26.5896	0.75
	3.86078	0.02117	0.0157213	0.0189042	0.0512039	-2.79342e-05	0.976117						0.876471	26.5538	0.75
	3.86897	0.0195799	0.0155747	0.0188076	0.0512067	-2.79335e-05	0.976129						0.88	26.528	0.75
	3.87716	0.0193884	0.0155863	0.0188104	0.0512111	-2.79343e-05	0.976136						0.88	26.528	0.75
	3.88535	0.0198863	0.015667	0.0188908	0.0512104	-2.79365e-05	0.976141						0.88	26.5282	0.75
	3.89354	0.0195503	0.0155645	0.0188112	0.0512026	-2.79386e-05	0.976135						0.88	26.5292	0.75
	3.90173	0.0193008	0.0155085	0.0187866	0.051202	-2.79379e-05	0.976125						0.88	26.53	0.75
	3.90992	0.0192953	0.015531	0.0188281	0.0512023	-2.79387e-05	0.976132						0.88	26.53	0.75
	3.91811	0.0195029	0.0155845	0.0188837	0.0511974	-2.79414e-05	0.976128						0.88	26.5306	0.75
	3.9263	0.0199983	0.015655	0.0188863	0.0512008	-2.79431e-05	0.976138						0.88	26.534	0.75
	3.93449	0.019497	0.0155831	0.0187973	0.0512052	-2.79441e-05	0.976133						0.88	26.537	0.75
	3.94268	0.0193823	0.0155738	0.0187868	0.0512034	-2.79466e-05	0.976119						0.88	26.537	0.75
	3.95087	0.0207762	0.0158404	0.0190199	0.0512005	-2.7949e-05	0.976109						0.88	26.5384	0.75
	3.95906	0.0208577	0.0158712	0.0191684	0.0512004	-2.79489e-05	0.976107						0.88	26.5517	0.75
	3.96725	0.0206392	0.0157614	0.01912	0.0512002	-2.79509e-05	0.976136						0.88	26.564	0.75
	3.97544	0.0209037	0.0157028	0.0189135	0.0512052	-2.79526e-05	0.976154						0.88	26.564	0.75
	3.98363	0.0203692	0.0157132	0.018849	0.0512099	-2.79533e-05	0.976126						0.879642	26.5647	0.75
	3.99182	0.0195761	0.0156289	0.0188183	0.0512044	-2.79544e-05	0.976116						0.869814	26.5828	0.75
	4.00001	0.019604	0.0156224	0.0188204	0.0512031	-2.79568e-05	0.976127						0.86	26.601	0.75
	4.0082	0.0205517	0.0156959	0.0190328	0.0512064	-2.79591e-05	0.976097						0.86	26.601	0.75
	4.01639	0.020877	0.0157526	0.0190513	0.0512019	-2.79614e-05	0.976111						0.86	26.601	0.75
	4.02458	0.0206373	0.0157451	0.0188998	0.0511998	-2.79613e-05	0.976122						0.841006	26.5758	0.75
	4.03277	0.0210747	0.015677	0.0188606	0.0512008	-2.79614e-05	0.976115						0.821351	26.5498	0.75
	4.04096	0.0195851	0.0156247	0.0188677	0.0512012	-2.79624e-05	0.976119						0.82	26.548	0.75
	4.04915	0.0194523	0.015582	0.0188054	0.0512036	-2.79633e-05	0.97611						0.82	26.548	0.75
	4.05734	0.0197159	0.0155779	0.0188609	0.0511995	-2.79639e-05	0.976137						0.82	26.5401	0.75
	4.06553	0.0200945	0.0155927	0.0189357	0.0511976	-2.79642e-05	0.97612						0.82	26.5312	0.75
	4.07372	0.0198848	0.015633	0.0189556	0.051202	-2.79641e-05	0.976155						0.82	26.53	0.75
	4.08191	0.0212205	0.0158976	0.0190344	0.0512038	-2.79663e-05	0.976104						0.82	26.53	0.75
	4.0901	0.0216268	0.0159142	0.0190213	0.0512044	-2.79691e-05	0.976141						0.82	26.5341	0.75
	4.09829	0.020633	0.0157138	0.0190082	0.0512056	-2.79695e-05	0.976125						0.82	26.539	0.75
	4.10648	0.021142	0.0157544	0.0189781	0.0512043	-2.79684e-05	0.97614						0.82	26.54	0.75
	4.11467	0.0213591	0.0158562	0.0189616	0.0511993	-2.79697e-05	0.976116						0.82	26.54	0.75
	4.12286	0.0197847	0.0156544	0.0188617	0.0512004	-2.79711e-05	0.976139						0.82	26.5456	0.75
	4.13105	0.019673	0.0155562	0.0188137	0.0512058	-2.79731e-05	0.976119						0.82	26.5529	0.75
	4.13924	0.0195966	0.0155542	0.0188127	0.0511998	-2.7974e-05	0.97612						0.82	26.555	0.75
	4.14743	0.0198473	0.015624	0.01884	0.0511989	-2.79727e-05	0.976105						0.82	26.555	0.75
	4.15562	0.0202782	0.0157618	0.0188996	0.0512032	-2.79734e-05	0.976114						0.82	26.5648	0.75
	4.16381	0.0199952	0.0157051	0.0188487	0.0511995	-2.79759e-05	0.976136						0.82	26.579	0.75
	4.172	0.0195122	0.0155906	0.0188296	0.0511998	-2.79782e-05	0.97613						0.82	26.584	0.75
	4.18019	0.0195207	0.0155372	0.0188086	0.0511999	-2.79795e-05	0.976126						0.82	26.584	0.75
	4.18838	0.0202428	0.0155983	0.0188255	0.0512008	-2.79797e-05	0.976119						0.826052	26.5831	0.75
	4.19657	0.0206511	0.0157464	0.0189879	0.0512006	-2.79794e-05	0.976139						0.835879	26.5816	0.75
	4.20476	0.0210165	0.0158545	0.0189857	0.0511962	-2.79803e-05	0.976132						0.84	26.581	0.75
	4.21295	0.0209978	0.0157558	0.0188713	0.0511966	-2.79827e-05	0.976107						0.84	26.581	0.75
	4.22114	0.0203277	0.0156461	0.0188721	0.0511967	-2.79832e-05	0.976123						0.84	26.5665	0.75
	4.22933	0.0198587	0.015652	0.0188469	0.0512	-2.79824e-05	0.976118						0.84	26.54	0.75
	4.23751	0.0199437	0.015659	0.0188691	0.0512003	-2.79815e-05	0.976128						0.84	26.527	0.75
	4.2457	0.0203166	0.0156619	0.0189942	0.0512011	-2.79801e-05	0.976131						0.84	26.527	0.75
	4.25389	0.0197775	0.0156422	0.0189377	0.0512044	-2.79812e-05	0.976133						0.837663	26.5289	0.75
	4.26208	0.019447	0.0156179	0.0188541	0.0512015	-2.79818e-05	0.97613						0.832749	26.5328	0.75
	4.27027	0.0192285	0.0155315	0.0187719	0.0512025	-2.79827e-05	0.976126						0.83	26.535	0.75
	4.27846	0.0195206	0.0155853	0.0187814	0.0512015	-2.79836e-05	0.976132						0.83	26.535	0.75
	4.28665	0.0203132	0.0157559	0.0189024	0.0511981	-2.79829e-05	0.976117						0.833984	26.539	0.75
	4.29484	0.0202666	0.01576	0.0189075	0.0511932	-2.79827e-05	0.976136						0.843812	26.5488	0.75
	4.30303	0.0205309	0.0158063	0.0189479	0.0511938	-2.79845e-05	0.976129						0.85	26.555	0.75
	4.31122	0.0201238	0.0156842	0.0188672	0.0512018	-2.79855e-05	0.976123						0.85	26.555	0.75
	4.31941	0.0199583	0.015647	0.0188425	0.0512037	-2.79847e-05	0.976124						0.848352	26.5575	0.75
	4.3276	0.0197209	0.0155798	0.0188655	0.0512019	-2.79847e-05	0.97613						0.843438	26.5648	0.75
	4.33579	0.0196035	0.0155571	0.0188256	0.0511993	-2.79851e-05	0.976115						0.84	26.57	0.75
	4.34398	0.0200128	0.015662	0.018889	0.0512	-2.79857e-05	0.976139						0.84	26.57	0.75
	4.35217	0.0202518	0.0156104	0.0189222	0.0512051	-2.79835e-05	0.976124						0.837394	26.5734	0.75
	4.36036	0.019294	0.0155143	0.0187714	0.051205	-2.79823e-05	0.976122						0.827566	26.5862	0.75
	4.36855	0.0191321	0.015493	0.01876	0.0512018	-2.79829e-05	0.976117						0.82	26.596	0.75
	4.37674	0.0216535	0.0156912	0.0188545	0.0511974	-2.79852e-05	0.9761						0.82	26.596	0.75
	4.38493	0.0226639	0.01579	0.0189585	0.0511953	-2.79874e-05	0.976098						0.821917	26.5894	0.75
	4.39312	0.0198946	0.0156948	0.0189573	0.0511956	-2.79883e-05	0.976132						0.831745	26.5555	0.75
	4.40131	0.0211912	0.0158107	0.0190213	0.0511973	-2.7989e-05	0.976088						0.84	26.527	0.75
	4.4095	0.024905	0.0158629	0.0192184	0.0511999	-2.7989e-05	0.976111						0.84	26.527	0.75
	4.41769	0.0233663	0.0156651	0.0190272	0.0512003	-2.79888e-05	0.976119						0.84	26.527	0.75
	4.42588	0.019859	0.0155838	0.0188434	0.0512037	-2.7989e-05	0.976141						0.84	26.527	0.75
	4.43407	0.0201905	0.0157106	0.0189562	0.0512027	-2.79888e-05	0.976113						0.84	26.527	0.75
	4.44226	0.0201081	0.0156257	0.0189142	0.0512025	-2.79882e-05	0.976147						0.84	26.527	0.75
	4.45045	0.0193288	0.0155355	0.0187674	0.0512061	-2.79879e-05	0.976143						0.839461	26.5273	0.75
	4.45864	0.0193426	0.0155689	0.0187726	0.0512058	-2.79883e-05	0.976179						0.829633	26.5322	0.75
	4.46683	0.0198769	0.0156588	0.0188394	0.0512068	-2.79895e-05	0.976136						0.82	26.537	0.75
	4.47502	0.0203546	0.0157624	0.0189156	0.0512051	-2.79908e-05	0.976113						0.82	26.537	0.75
	4.48321	0.0199558	0.0156784	0.0188929	0.0511997	-2.7988e-05	0.97614						0.82	26.537	0.75
	4.4914	0.0200637	0.015609	0.0188769	0.0511987	-2.79875e-05	0.97613						0.829678	26.552	0.75
	4.49959	0.0211206	0.0157663	0.0189212	0.0511974	-2.79879e-05	0.976133						0.839506	26.5672	0.75
	4.50778	0.0260368	0.0159324	0.0190987	0.051197	-2.79889e-05	0.976118						0.84	26.568	0.75
	4.51597	0.0214809	0.0159348	0.0191117	0.0511941	-2.79882e-05	0.976131						0.84	26.568	0.75
	4.52416	0.0200947	0.0156758	0.0189697	0.0511944	-2.79871e-05	0.976125						0.848989	26.5761	0.75
	4.53235	0.0197193	0.015557	0.0188392	0.0511976	-2.79864e-05	0.976144						0.858817	26.5849	0.75
	4.54054	0.0198924	0.0155909	0.0188046	0.0511977	-2.79863e-05	0.976131						0.86	26.586	0.75
	4.54873	0.0203765	0.0156646	0.0188723	0.0512008	-2.79863e-05	0.976116						0.86	26.586	0.75
	4.55692	0.0200255	0.0156335	0.0189587	0.0512012	-2.79861e-05	0.976125						0.8517	26.5877	0.75
	4.56511	0.0216199	0.0157437	0.0191153	0.0512009	-2.7987e-05	0.976116						0.841872	26.5896	0.75
	4.5733	0.0241598	0.0158096	0.0190703	0.0512015	-2.79884e-05	0.976138						0.84	26.59	0.75
	4.58149	0.0201208	0.0156257	0.0188077	0.0512018	-2.79884e-05	0.976134						0.84	26.59	0.75
	4.58968	0.0194798	0.015588	0.0188104	0.0511982	-2.79887e-05	0.976119						0.84	26.566	0.75
	4.59787	0.0197565	0.0156539	0.0189158	0.0511999	-2.79871e-05	0.976139						0.84	26.5351	0.75
	4.60606	0.0205806	0.0157562	0.0189223	0.0512033	-2.79851e-05	0.976147						0.84	26.527	0.75
	4.61424	0.0200175	0.0157293	0.0188511	0.0512041	-2.79859e-05	0.976143						0.84	26.527	0.75
	4.62243	0.0195529	0.0156072	0.0187649	0.0512067	-2.79858e-05	0.97613						0.846922	26.527	0.75
	4.63062	0.0193096	0.0155033	0.0187607	0.0512011	-2.79845e-05	0.976144						0.856749	26.527	0.75
	4.63881	0.0200047	0.0155665	0.0188629	0.0511996	-2.79844e-05	0.976141						0.86	26.527	0.75
	4.647	0.0199149	0.0156021	0.0188627	0.0511973	-2.79837e-05	0.976155						0.86	26.527	0.75
	4.65519	0.0198678	0.0156313	0.0188482	0.0511901	-2.79828e-05	0.976132						0.850651	26.5317	0.75
	4.66338	0.0204224	0.0156887	0.0189491	0.0511933	-2.79836e-05	0.97609						0.835909	26.539	0.75
	4.67157	0.0216085	0.0157181	0.0189591	0.0511955	-2.79849e-05	0.976113						0.83	26.542	0.75
	4.67976	0.0198531	0.0156332	0.0188126	0.0511983	-2.79846e-05	0.976154						0.83	26.542	0.75
	4.68795	0.0200948	0.0156415	0.0189024	0.0511972	-2.7983e-05	0.976116						0.827228	26.5506	0.75
	4.69614	0.0217139	0.0157139	0.0190185	0.0511893	-2.79827e-05	0.976136						0.822314	26.5658	0.75
	4.70433	0.021157	0.0157538	0.0190554	0.051188	-2.7982e-05	0.976072						0.82	26.573	0.75
	4.71252	0.0218649	0.0159835	0.0191626	0.0511955	-2.79832e-05	0.976132						0.82	26.573	0.75
	4.72071	0.0238476	0.0160106	0.0190516	0.0512025	-2.79833e-05	0.97612						0.812718	26.5798	0.75
	4.7289	0.0218685	0.015818	0.0190068	0.0511971	-2.79824e-05	0.976108						0.797977	26.5936	0.75
	4.73709	0.0209297	0.0158742	0.0190463	0.0511929	-2.79802e-05	0.976145						0.79	26.601	0.75
	4.74528	0.0206916	0.0158841	0.0189039	0.0511904	-2.79787e-05	0.976143						0.79	26.601	0.75
	4.75347	0.0203976	0.0158221	0.0188516	0.0511887	-2.79773e-05	0.976119						0.783752	26.5879	0.75
	4.76166	0.0195265	0.0156255	0.0188153	0.0511933	-2.79758e-05	0.976147						0.76901	26.5569	0.75
	4.76985	0.0192323	0.015545	0.0188037	0.0511946	-2.79744e-05	0.976126						0.76	26.538	0.75
	4.77804	0.0196269	0.0156252	0.0188386	0.0511914	-2.7974e-05	0.976141						0.76	26.538	0.75
	4.78623	0.0207275	0.0158457	0.0189675	0.051188	-2.79746e-05	0.976131						0.76	26.5382	0.75
	4.79442	0.0206609	0.0157667	0.0189984	0.0511914	-2.79741e-05	0.976163						0.76	26.5387	0.75
	4.80261	0.0201305	0.0156604	0.018953	0.0511951	-2.79718e-05	0.97614						0.76	26.539	0.75
	4.8108	0.0203124	0.0156894	0.0189266	0.0511905	-2.79705e-05	0.976137						0.76	26.539	0.75
	4.81899	0.0205112	0.0157471	0.0189205	0.0511929	-2.7971e-05	0.976146						0.764181	26.5396	0.75
	4.82718	0.0199353	0.0156317	0.0189005	0.0511922	-2.79713e-05	0.976157						0.778923	26.5415	0.75
	4.83537	0.0205067	0.0156103	0.0189548	0.0511911	-2.79698e-05	0.97614						0.79	26.543	0.75
	4.84356	0.0196776	0.0155465	0.0188461	0.0511926	-2.79699e-05	0.976149						0.79	26.543	0.75
	4.85175	0.0189603	0.0154465	0.0187455	0.0511929	-2.79699e-05	0.976161						0.787902	26.5455	0.75
	4.85994	0.0192192	0.0155084	0.0187702	0.0511924	-2.79683e-05	0.976134						0.778074	26.5573	0.75
	4.86813	0.0204025	0.0157347	0.0190243	0.0511915	-2.7968e-05	0.976139						0.77	26.567	0.75
	4.87632	0.0211298	0.0157617	0.0190788	0.0512	-2.79683e-05	0.976125						0.77	26.567	0.75
	4.88451	0.0212303	0.0158814	0.0189134	0.0511991	-2.79674e-05	0.97615						0.771409	26.5688	0.75
	4.8927	0.0213101	0.0158958	0.0189223	0.0511941	-2.79673e-05	0.976147						0.781237	26.5816	0.75
	4.90089	0.020429	0.0157237	0.0188655	0.0511948	-2.79665e-05	0.976152						0.79	26.593	0.75
	4.90908	0.0199702	0.015645	0.0187918	0.0511929	-2.79656e-05	0.976153						0.79	26.593	0.75
	4.91727	0.0198642	0.015633	0.018822	0.0511874	-2.79654e-05	0.976157						0.791081	26.5926	0.75
	4.92546	0.0203526	0.0157397	0.0188994	0.0511878	-2.79648e-05	0.97614						0.805822	26.5877	0.75
	4.93365	0.0224	0.0158373	0.018905	0.0511906	-2.79647e-05	0.976157						0.82	26.583	0.75
	4.94184	0.0214542	0.0158416	0.0189385	0.0511899	-2.79632e-05	0.976156						0.82	26.583	0.75
	4.95003	0.0202998	0.0157171	0.0188781	0.0511912	-2.79622e-05	0.976154						0.82	26.5829	0.75
	4.95822	0.0195798	0.0156127	0.0188119	0.0511902	-2.79632e-05	0.976138						0.82	26.5588	0.75
	4.96641	0.019664	0.0156297	0.0188183	0.0511882	-2.79615e-05	0.976151						0.82	26.5348	0.75
	4.9746	0.0203113	0.0156489	0.0188531	0.0511912	-2.79587e-05	0.976149						0.82	26.534	0.75
	4.98279	0.0198562	0.0155874	0.0188648	0.0511921	-2.79573e-05	0.976141						0.82	26.534	0.75
	4.99097	0.0205775	0.0157426	0.0190653	0.0511883	-2.79587e-05	0.976086						0.82	26.5377	0.75
	4.99916	0.0340923	0.0162865	0.0192983	0.0511869	-2.79601e-05	0.97613						0.82	26.5416	0.75
	5.00735	0.0300526	0.0159333	0.0190295	0.0511856	-2.79595e-05	0.976117						0.82	26.542	0.75
	5.01554	0.0214684	0.0156538	0.018917	0.0511871	-2.79582e-05	0.976119						0.82	26.542	0.75
	5.02373	0.0203382	0.0157246	0.0188957	0.051192	-2.79571e-05	0.976154						0.828481	26.5505	0.75
	5.03192	0.0207144	0.0157638	0.0188937	0.0511942	-2.79566e-05	0.97614						0.838309	26.5603	0.75
	5.04011	0.0205379	0.0156653	0.0188803	0.051185	-2.79567e-05	0.976148						0.84	26.562	0.75
	5.0483	0.0198004	0.0156252	0.0188237	0.0511805	-2.7956e-05	0.976148						0.84	26.562	0.75
	5.05649	0.019658	0.015607	0.0187931	0.0511876	-2.79541e-05	0.976141						0.832208	26.5686	0.75
	5.06468	0.019654	0.0156169	0.0188061	0.0511862	-2.79536e-05	0.976145						0.82238	26.577	0.75
	5.07287	0.0198572	0.0156744	0.0188406	0.0511815	-2.79541e-05	0.976138						0.82	26.579	0.75
	5.08106	0.0199438	0.0156776	0.0188369	0.0511815	-2.79521e-05	0.976136						0.82	26.579	0.75
	5.08925	0.0207587	0.0156649	0.0188387	0.0511838	-2.79513e-05	0.976122						0.827103	26.5914	0.75
	5.09744	0.0253433	0.0157993	0.0190441	0.0511834	-2.79512e-05	0.976134						0.836931	26.6086	0.75
	5.10563	0.0226648	0.015769	0.0190843	0.0511844	-2.79519e-05	0.976145						0.84	26.614	0.75
	5.11382	0.0204059	0.0157328	0.0188885	0.0511892	-2.79525e-05	0.976153						0.84	26.614	0.75
	5.12201	0.0202497	0.0157101	0.018865	0.0511874	-2.79511e-05	0.976151						0.84	26.5848	0.75
	5.1302	0.0200946	0.0156789	0.0188451	0.0511842	-2.79501e-05	0.976149						0.84	26.5401	0.75
	5.13839	0.0201534	0.0157644	0.0188733	0.0511858	-2.79496e-05	0.976141						0.84	26.523	0.75
	5.14658	0.0199625	0.0156962	0.0188702	0.0511886	-2.79492e-05	0.976143						0.84	26.523	0.75
	5.15477	0.0209725	0.0158964	0.0189588	0.0511875	-2.79486e-05	0.976116						0.84	26.5267	0.75
	5.16296	0.0246526	0.0158222	0.0189907	0.0511855	-2.79474e-05	0.976154						0.84	26.5331	0.75
	5.17115	0.0209789	0.0157285	0.018914	0.0511832	-2.79458e-05	0.976171						0.84	26.536	0.75
	5.17934	0.0206583	0.0158399	0.0189575	0.0511818	-2.79438e-05	0.976148						0.84	26.536	0.75
	5.18753	0.0200867	0.0156713	0.0188599	0.0511821	-2.79429e-05	0.976162						0.84	26.54	0.75
	5.19572	0.0201782	0.0156279	0.0188469	0.0511836	-2.79432e-05	0.976141						0.84	26.5479	0.75
	5.20391	0.0198684	0.0155924	0.0188986	0.051185	-2.79422e-05	0.976146						0.84	26.552	0.75
	5.2121	0.0201094	0.0156182	0.0190015	0.051188	-2.79416e-05	0.976131						0.84	26.552	0.75
	5.22029	0.0245023	0.0156449	0.0191058	0.0511902	-2.79412e-05	0.976147						0.844347	26.5557	0.75
	5.22848	0.0203521	0.0156484	0.0190759	0.0511837	-2.79388e-05	0.976145						0.854174	26.564	0.75
	5.23667	0.0198529	0.0156311	0.0189439	0.0511822	-2.79377e-05	0.976157						0.86	26.569	0.75
	5.24486	0.0203651	0.0157211	0.0188673	0.0511847	-2.79379e-05	0.976153						0.86	26.569	0.75
	5.25305	0.0213973	0.0159557	0.018926	0.0511896	-2.79377e-05	0.97616						0.856342	26.5725	0.75
	5.26124	0.0215901	0.0160588	0.0189149	0.0511904	-2.79366e-05	0.976134						0.846515	26.5818	0.75
	5.26943	0.0203023	0.0157154	0.0188707	0.0511851	-2.79351e-05	0.976143						0.84	26.588	0.75
	5.27762	0.0199522	0.0156904	0.0188619	0.0511866	-2.79349e-05	0.976138						0.84	26.588	0.75
	5.28581	0.0197507	0.0156337	0.0188594	0.0511868	-2.79355e-05	0.976157						0.84	26.5864	0.75
	5.294	0.0200542	0.0156731	0.0188763	0.0511847	-2.79356e-05	0.976153						0.84	26.581	0.75
	5.30219	0.0210001	0.015795	0.0189111	0.0511906	-2.79358e-05	0.976164						0.84	26.577	0.75
	5.31038	0.0201755	0.0156751	0.0188488	0.05119	-2.79355e-05	0.976159						0.84	26.577	0.75
	5.31857	0.0193232	0.015508	0.018808	0.0511858	-2.7934e-05	0.976129						0.84	26.572	0.75
	5.32676	0.0197705	0.0155287	0.0188667	0.0511871	-2.79352e-05	0.97612						0.84	26.5504	0.75
	5.33495	0.0203904	0.0156311	0.0188848	0.0511879	-2.7934e-05	0.976138						0.84	26.533	0.75
	5.34314	0.0204985	0.0157421	0.0188937	0.0511825	-2.79317e-05	0.976155						0.84	26.533	0.75
	5.35133	0.0209774	0.0157155	0.0188593	0.0511808	-2.79289e-05	0.97616						0.840795	26.5336	0.75
	5.35952	0.0200153	0.0156684	0.0188478	0.0511861	-2.79284e-05	0.976129						0.845709	26.5376	0.75
	5.3677	0.0200698	0.0157457	0.0189022	0.0511897	-2.79297e-05	0.976146						0.85	26.541	0.75
	5.37589	0.0208032	0.0158406	0.0190376	0.0511898	-2.79293e-05	0.976131						0.85	26.541	0.75
	5.38408	0.0227673	0.0160016	0.0193936	0.051187	-2.79286e-05	0.976142						0.849549	26.5419	0.75
	5.39227	0.0195135	0.015513	0.0188397	0.0511804	-2.79284e-05	0.976116						0.844635	26.5523	0.75
	5.40046	0.0192685	0.0154913	0.0187642	0.0511787	-2.79277e-05	0.976153						0.84	26.562	0.75
	5.40865	0.0200925	0.0156591	0.018835	0.0511814	-2.79262e-05	0.97615						0.84	26.562	0.75
	5.41684	0.0205581	0.0157071	0.0188841	0.0511816	-2.79246e-05	0.976155						0.839894	26.5622	0.75
	5.42503	0.0200986	0.0156112	0.0188266	0.0511849	-2.79238e-05	0.976131						0.83498	26.5725	0.75
	5.43322	0.0194633	0.0155718	0.0188256	0.0511844	-2.79245e-05	0.976166						0.830066	26.5829	0.75
	5.44141	0.0216461	0.0158271	0.0189704	0.0511836	-2.79251e-05	0.976137						0.83	26.583	0.75
	5.4496	0.0211788	0.0157699	0.0188725	0.0511825	-2.79242e-05	0.976168						0.83	26.583	0.75
	5.45779	0.0195697	0.0155539	0.0187487	0.0511841	-2.79228e-05	0.97615						0.834676	26.6008	0.75
	5.46598	0.019544	0.0155493	0.0187499	0.0511866	-2.79212e-05	0.976159						0.839589	26.6194	0.75
	5.47417	0.0210529	0.015814	0.018967	0.0511857	-2.79224e-05	0.976146						0.84	26.621	0.75
	5.48236	0.0203861	0.0157437	0.018943	0.0511815	-2.79226e-05	0.976147						0.84	26.621	0.75
	5.49055	0.0192137	0.0155082	0.0187893	0.0511792	-2.79235e-05	0.976146						0.844331	26.5842	0.75
	5.49874	0.019188	0.015502	0.0188045	0.0511805	-2.79242e-05	0.976173						0.849245	26.5424	0.75
	5.50693	0.0197286	0.0156086	0.0188879	0.0511794	-2.79242e-05	0.97614						0.85	26.536	0.75
	5.51512	0.0199355	0.0156432	0.0188948	0.0511785	-2.79236e-05	0.976139						0.85	26.536	0.75
	5.52331	0.0199813	0.0155855	0.0189895	0.0511778	-2.7923e-05	0.976153						0.85	26.536	0.75
	5.5315	0.0198615	0.0156065	0.0188975	0.0511801	-2.79226e-05	0.97614						0.85	26.536	0.75
	5.53969	0.0207454	0.0156945	0.0189463	0.0511839	-2.79208e-05	0.976146						0.85	26.536	0.75
	5.54788	0.0215422	0.015707	0.0189264	0.0511865	-2.7919e-05	0.976142						0.85	26.536	0.75
	5.55607	0.0194148	0.0155542	0.0187809	0.0511869	-2.79204e-05	0.976153						0.853642	26.5371	0.75
	5.56426	0.0195027	0.0155422	0.0187657	0.0511813	-2.79204e-05	0.97616						0.858556	26.5386	0.75
	5.57245	0.019891	0.0155243	0.0187486	0.0511753	-2.79197e-05	0.976138						0.86	26.539	0.75
	5.58064	0.0193057	0.0154593	0.0189263	0.0511756	-2.79192e-05	0.976151						0.86	26.539	0.75
	5.58883	0.0192213	0.0154672	0.0188698	0.0511828	-2.79193e-05	0.976154						0.856703	26.5505	0.75
	5.59702	0.0205385	0.0156461	0.0189121	0.051184	-2.79186e-05	0.976134						0.851789	26.5677	0.75
	5.60521	0.0204549	0.015674	0.0189265	0.0511808	-2.79199e-05	0.97612						0.85	26.574	0.75
	5.6134	0.0198958	0.0156175	0.0188449	0.0511786	-2.79209e-05	0.976138						0.85	26.574	0.75
	5.62159	0.0199724	0.0156587	0.0189002	0.0511799	-2.7919e-05	0.97617						0.847047	26.5799	0.75
	5.62978	0.0193817	0.015542	0.0187697	0.0511848	-2.79172e-05	0.976158						0.842133	26.5897	0.75
	5.63797	0.0198743	0.0155614	0.0188055	0.0511829	-2.79176e-05	0.976154						0.84	26.594	0.75
	5.64616	0.0210737	0.0156744	0.0188894	0.0511795	-2.79176e-05	0.976148						0.84	26.594	0.75
	5.65435	0.0199398	0.0156327	0.0188191	0.0511775	-2.79162e-05	0.976169						0.845217	26.5851	0.75
	5.66254	0.0193919	0.0156092	0.018813	0.0511795	-2.79145e-05	0.97613						0.855045	26.5684	0.75
	5.67073	0.0195074	0.0156108	0.0188502	0.0511776	-2.79125e-05	0.976146						0.86	26.56	0.75
	5.67892	0.020701	0.015685	0.0188294	0.0511803	-2.7913e-05	0.976141						0.86	26.56	0.75
	5.68711	0.0199496	0.0156329	0.0188023	0.0511885	-2.7914e-05	0.976154						0.86	26.5543	0.75
	5.6953	0.0195794	0.0156112	0.0187929	0.0511848	-2.7914e-05	0.976147						0.86	26.5421	0.75
	5.70349	0.0195652	0.0156272	0.018832	0.051188	-2.79122e-05	0.976137						0.86	26.535	0.75
	5.71168	0.0198045	0.01565	0.0188864	0.0511894	-2.79111e-05	0.976133						0.86	26.535	0.75
	5.71987	0.0204339	0.0157233	0.0189023	0.0511794	-2.79124e-05	0.976151						0.854242	26.5367	0.75
	5.72806	0.0209477	0.0157085	0.0189026	0.0511779	-2.79134e-05	0.976136						0.8395	26.5411	0.75
	5.73625	0.0201579	0.0156413	0.0188713	0.0511834	-2.79121e-05	0.976148						0.83	26.544	0.75
	5.74443	0.0199206	0.0157125	0.018874	0.0511856	-2.7911e-05	0.976145						0.83	26.544	0.75
	5.75262	0.0198299	0.0156705	0.018806	0.0511804	-2.7912e-05	0.976157						0.828425	26.547	0.75
	5.76081	0.0192461	0.0155039	0.0187537	0.0511729	-2.79122e-05	0.976116						0.823511	26.5563	0.75
	5.769	0.0191854	0.015482	0.0187347	0.0511711	-2.79111e-05	0.976153						0.82	26.563	0.75
	5.77719	0.0194344	0.0155399	0.0187571	0.0511787	-2.7911e-05	0.976123						0.82	26.563	0.75
	5.78538	0.0195577	0.015546	0.0188576	0.0511808	-2.79114e-05	0.976142						0.82123	26.5662	0.75
	5.79357	0.0196677	0.015567	0.0188219	0.0511792	-2.79107e-05	0.976115						0.826144	26.579	0.75
	5.80176	0.0209546	0.0157837	0.0189128	0.0511827	-2.791e-05	0.976156						0.83	26.589	0.75
	5.80995	0.0216416	0.0159261	0.0189402	0.0511821	-2.79101e-05	0.976138						0.83	26.589	0.75
	5.81814	0.0197828	0.0156798	0.0188094	0.0511782	-2.79087e-05	0.976155						0.83	26.592	0.75
	5.82633	0.0194732	0.0155898	0.0188353	0.051179	-2.79093e-05	0.976139						0.83	26.6087	0.75
	5.83452	0.020067	0.015682	0.0188474	0.051179	-2.79095e-05	0.976141						0.83	26.623	0.75
	5.84271	0.0194248	0.0155698	0.0187936	0.051178	-2.79075e-05	0.976146						0.83	26.623	0.75
	5.8509	0.0193613	0.0155614	0.018859	0.0511782	-2.79082e-05	0.97616						0.830541	26.6183	0.75
	5.85909	0.0205399	0.0156812	0.0190147	0.0511761	-2.79082e-05	0.976133						0.835455	26.5761	0.75
	5.86728	0.0208159	0.0156785	0.0189218	0.0511779	-2.79073e-05	0.976158						0.84	26.537	0.75
	5.87547	0.0207782	0.0156105	0.0188765	0.0511812	-2.7906e-05	0.976126						0.84	26.537	0.75
	5.88366	0.0205559	0.0156674	0.0189139	0.0511816	-2.79052e-05	0.976144						0.84	26.5371	0.75
	5.89185	0.0207111	0.015833	0.0190693	0.0511816	-2.79049e-05	0.976088						0.84	26.5406	0.75
	5.90004	0.0289285	0.016414	0.0195361	0.051182	-2.79048e-05	0.976108						0.84	26.544	0.75
	5.90823	0.0297994	0.0163752	0.0195313	0.0511782	-2.79045e-05	0.976136						0.84	26.544	0.75
	5.91642	0.0212214	0.0157402	0.0189261	0.0511765	-2.79032e-05	0.976149						0.84	26.544	0.75
	5.92461	0.0196804	0.0155854	0.01886	0.0511779	-2.79018e-05	0.97617						0.835234	26.5454	0.75
	5.9328	0.0216045	0.0155751	0.0189756	0.0511732	-2.79018e-05	0.976124						0.83032	26.5469	0.75
	5.94099	0.0239577	0.0158807	0.0194275	0.0511699	-2.79016e-05	0.976094						0.83	26.547	0.75
	5.94918	0.0211615	0.0158497	0.0191698	0.0511739	-2.78995e-05	0.976137						0.83	26.547	0.75
	5.95737	0.0196684	0.0156161	0.0188416	0.0511794	-2.78967e-05	0.976145						0.834422	26.5581	0.75
	5.96556	0.0194321	0.0155498	0.0187917	0.0511784	-2.78979e-05	0.976168						0.839335	26.5703	0.75
	5.97375	0.0195281	0.0155689	0.0187918	0.0511739	-2.7899e-05	0.976146						0.84	26.572	0.75
	5.98194	0.0198084	0.0156511	0.0188186	0.0511727	-2.78987e-05	0.976158						0.84	26.572	0.75
	5.99013	0.020242	0.0157139	0.018871	0.051177	-2.78985e-05	0.976113						0.84	26.5802	0.75
	5.99832	0.0211437	0.0157738	0.0188414	0.0511758	-2.7899e-05	0.97617						0.84	26.59	0.75
	6.00651	0.0195797	0.0156221	0.0187943	0.0511735	-2.78983e-05	0.97616						0.84	26.592	0.75
	6.0147	0.0193163	0.0155503	0.0187641	0.0511726	-2.78963e-05	0.976155						0.84	26.592	0.75
	6.02289	0.0194007	0.01557	0.0188078	0.0511709	-2.78956e-05	0.976147						0.832535	26.5857	0.75
	6.03108	0.0198813	0.0156515	0.0188853	0.0511777	-2.78962e-05	0.976161						0.822707	26.5773	0.75
	6.03927	0.0195415	0.0155569	0.0188275	0.0511745	-2.7896e-05	0.976142						0.82	26.575	0.75
	6.04746	0.019353	0.0155351	0.0187943	0.0511705	-2.7896e-05	0.976162						0.82	26.575	0.75
	6.05565	0.0196592	0.0155994	0.0187896	0.0511742	-2.78958e-05	0.976136						0.82	26.5601	0.75
	6.06384	0.0196289	0.0155729	0.0187693	0.0511746	-2.7896e-05	0.976149						0.82	26.5385	0.75
	6.07203	0.0193264	0.015513	0.0187419	0.0511723	-2.78959e-05	0.976155						0.82	26.531	0.75
	6.08022	0.0195141	0.0155482	0.0187898	0.05117	-2.78939e-05	0.976149						0.82	26.531	0.75
	6.08841	0.019408	0.0155292	0.0187696	0.0511698	-2.78925e-05	0.976149						0.823044	26.5343	0.75
	6.0966	0.0192005	0.0155032	0.0187285	0.0511715	-2.78914e-05	0.976158						0.827957	26.5398	0.75
	6.10479	0.0193226	0.0155331	0.0187708	0.0511754	-2.78919e-05	0.976148						0.824257	26.5495	0.75
	6.11298	0.0194553	0.0155604	0.0188128	0.0511794	-2.78913e-05	0.976134						0.81443	26.5622	0.75
	6.12116	0.0197827	0.0156444	0.0188865	0.0511748	-2.789e-05	0.976147						0.81	26.568	0.75
	6.12935	0.0209842	0.0158004	0.0190367	0.0511749	-2.78892e-05	0.976147						0.81	26.568	0.75
	6.13754	0.0204758	0.0157592	0.0189342	0.0511805	-2.78887e-05	0.976178						0.812527	26.57	0.75
	6.14573	0.0198877	0.0156857	0.0189043	0.0511759	-2.78872e-05	0.976156						0.817441	26.574	0.75
	6.15392	0.0198765	0.0157249	0.019008	0.0511751	-2.7885e-05	0.97617						0.82	26.576	0.75
	6.16211	0.0197472	0.01562	0.018847	0.0511762	-2.7884e-05	0.976179						0.82	26.576	0.75
	6.1703	0.0194916	0.0155958	0.0187698	0.0511706	-2.78844e-05	0.976147						0.82	26.583	0.75
	6.17849	0.0195902	0.0156429	0.0187966	0.0511711	-2.78849e-05	0.976158						0.82	26.5987	0.75
	6.18668	0.0197281	0.0156579	0.0188567	0.0511747	-2.7885e-05	0.976149						0.82	26.608	0.75
	6.19487	0.0197552	0.0156635	0.0188929	0.0511753	-2.78843e-05	0.976148						0.82	26.608	0.75
	6.20306	0.0197895	0.015667	0.01889	0.0511767	-2.78818e-05	0.97615						0.82	26.594	0.75
	6.21125	0.01934	0.0155318	0.0188214	0.0511752	-2.78806e-05	0.976159						0.82	26.5567	0.75
	6.21944	0.0192853	0.0155024	0.0188016	0.0511732	-2.78823e-05	0.976134						0.82	26.532	0.75
	6.22763	0.0203545	0.0157316	0.0188933	0.0511739	-2.78808e-05	0.976145						0.82	26.532	0.75
	6.23582	0.0210381	0.0157826	0.018906	0.0511751	-2.78789e-05	0.976151						0.82	26.5323	0.75
	6.24401	0.0201826	0.0157416	0.0189257	0.0511783	-2.78786e-05	0.976147						0.82	26.5333	0.75
	6.2522	0.0197537	0.0156546	0.0189003	0.0511745	-2.78802e-05	0.976161						0.82	26.534	0.75
	6.26039	0.0196758	0.0156164	0.0188438	0.0511754	-2.78816e-05	0.976139						0.82	26.534	0.75
	6.26858	0.0205916	0.0157778	0.0189656	0.0511818	-2.78805e-05	0.976119						0.822297	26.5365	0.75
	6.27677	0.0227378	0.0160964	0.0190602	0.0511799	-2.7878e-05	0.976136						0.832125	26.5473	0.75
	6.28496	0.0197204	0.0156595	0.0189688	0.0511784	-2.78768e-05	0.976142						0.84	26.556	0.75
	6.29315	0.019615	0.0155566	0.0189001	0.0511776	-2.78769e-05	0.976155						0.84	26.556	0.75
	6.30134	0.0202833	0.0155961	0.018886	0.0511774	-2.78772e-05	0.976145						0.837588	26.5578	0.75
	6.30953	0.0200658	0.0155987	0.0188929	0.051172	-2.78756e-05	0.976136						0.822846	26.5686	0.75
	6.31772	0.0199301	0.0155963	0.0188294	0.0511699	-2.78743e-05	0.976149						0.81	26.578	0.75
	6.32591	0.0197343	0.0155796	0.0187901	0.0511745	-2.78738e-05	0.976172						0.81	26.578	0.75
	6.3341	0.019869	0.0155951	0.0187844	0.0511693	-2.78735e-05	0.976149						0.810919	26.5793	0.75
	6.34229	0.0199855	0.0156646	0.018817	0.051164	-2.78737e-05	0.976157						0.820747	26.5936	0.75
	6.35048	0.0204487	0.0157179	0.018907	0.0511658	-2.78728e-05	0.976144						0.83	26.607	0.75
	6.35867	0.0197192	0.0155778	0.0188192	0.0511668	-2.78718e-05	0.976144						0.83	26.607	0.75
	6.36686	0.0193447	0.0155666	0.0188025	0.0511692	-2.78717e-05	0.976142						0.829885	26.6065	0.75
	6.37505	0.0194903	0.0155717	0.0187882	0.0511712	-2.78727e-05	0.976162						0.824971	26.5839	0.75
	6.38324	0.0197041	0.0155658	0.0187717	0.0511724	-2.78728e-05	0.976157						0.820057	26.5613	0.75
	6.39143	0.0194055	0.0155414	0.0187794	0.0511689	-2.78719e-05	0.976161						0.82	26.561	0.75
	6.39962	0.0191534	0.0155113	0.0187629	0.0511709	-2.78716e-05	0.976145						0.82	26.561	0.75
	6.40781	0.0194082	0.0155671	0.0187554	0.0511698	-2.78722e-05	0.976167						0.82	26.5502	0.75
	6.416	0.019778	0.0156589	0.0188843	0.0511638	-2.78734e-05	0.976117						0.82	26.5389	0.75
	6.42419	0.0200282	0.0156188	0.0189242	0.0511694	-2.78738e-05	0.976132						0.82	26.538	0.75
	6.43238	0.0206833	0.0157263	0.0189999	0.0511744	-2.78729e-05	0.976134						0.82	26.538	0.75
	6.44057	0.0222029	0.0159557	0.0191506	0.0511709	-2.78707e-05	0.976167						0.82434	26.5397	0.75
	6.44876	0.020747	0.0157427	0.0189075	0.051169	-2.78702e-05	0.976153						0.829254	26.5417	0.75
	6.45695	0.0193828	0.0155587	0.0188052	0.0511688	-2.78708e-05	0.97614						0.83	26.542	0.75
	6.46514	0.0194244	0.0155834	0.018857	0.0511668	-2.7872e-05	0.976151						0.83	26.542	0.75
	6.47333	0.0196797	0.0156105	0.0188258	0.0511653	-2.78717e-05	0.976157						0.833995	26.5512	0.75
	6.48152	0.0195607	0.0155907	0.0187907	0.0511692	-2.78726e-05	0.976163						0.838909	26.5625	0.75
	6.48971	0.0193731	0.0156018	0.0188191	0.0511743	-2.78743e-05	0.976156						0.84	26.565	0.75
	6.49789	0.019435	0.0155905	0.0188067	0.0511753	-2.78763e-05	0.976138						0.84	26.565	0.75
	6.50608	0.0196181	0.0155829	0.0187893	0.0511723	-2.78769e-05	0.976161						0.832698	26.573	0.75
	6.51427	0.0191596	0.0155013	0.0187289	0.0511712	-2.78759e-05	0.976159						0.822871	26.5838	0.75
	6.52246	0.0189791	0.0154594	0.0187018	0.0511722	-2.78751e-05	0.976145						0.82	26.587	0.75
	6.53065	0.0192334	0.0155301	0.0187774	0.0511679	-2.78748e-05	0.976139						0.82	26.587	0.75
	6.53884	0.0193248	0.0155479	0.0188405	0.0511668	-2.7875e-05	0.976162						0.829919	26.5923	0.75
	6.54703	0.0194111	0.0155767	0.0188093	0.0511645	-2.78761e-05	0.976141						0.844661	26.6002	0.75
	6.55522	0.0193408	0.015568	0.0187833	0.0511685	-2.78771e-05	0.976141						0.85	26.603	0.75
	6.56341	0.0191778	0.015501	0.018771	0.0511723	-2.7876e-05	0.976143						0.85	26.603	0.75
	6.5716	0.0198308	0.0156108	0.0188213	0.05117	-2.78755e-05	0.976135						0.85	26.5832	0.75
	6.57979	0.0195627	0.0155849	0.0187598	0.0511694	-2.78769e-05	0.976154						0.85	26.5502	0.75
	6.58798	0.0194197	0.0155857	0.0187622	0.051169	-2.7878e-05	0.97614						0.85	26.536	0.75
	6.59617	0.0200048	0.0156413	0.0189584	0.0511713	-2.78776e-05	0.976163						0.85	26.536	0.75
	6.60436	0.0197664	0.0155792	0.0188969	0.0511768	-2.78768e-05	0.976158						0.847383	26.537	0.75
	6.61255	0.019447	0.015557	0.0187997	0.0511755	-2.7878e-05	0.976148						0.842469	26.539	0.75
	6.62074	0.0193287	0.0155478	0.018798	0.0511676	-2.78793e-05	0.976137						0.84	26.54	0.75
	6.62893	0.0196829	0.0155954	0.0188533	0.0511641	-2.78804e-05	0.976161						0.84	26.54	0.75
	6.63712	0.0200695	0.0156111	0.0188991	0.0511653	-2.78811e-05	0.976162						0.84	26.5436	0.75
	6.64531	0.0198277	0.0155895	0.0188002	0.0511687	-2.7881e-05	0.97617						0.84	26.5515	0.75
	6.6535	0.0199115	0.0156294	0.0188196	0.0511685	-2.78808e-05	0.976146						0.84	26.556	0.75
	6.66169	0.0203755	0.0157138	0.0189364	0.0511651	-2.78814e-05	0.976172						0.84	26.556	0.75
	6.66988	0.0213046	0.0158189	0.0190495	0.0511663	-2.78828e-05	0.976153						0.84	26.5608	0.75
	6.67807	0.0227838	0.0159028	0.0191515	0.0511736	-2.78832e-05	0.976138						0.84	26.5731	0.75
	6.68626	0.0234205	0.0159137	0.0190313	0.0511746	-2.78824e-05	0.976136						0.84	26.581	0.75
	6.69445	0.0204847	0.0157377	0.0188373	0.0511655	-2.78819e-05	0.97616						0.84	26.581	0.75
	6.70264	0.019954	0.0156606	0.0188237	0.0511645	-2.78825e-05	0.976146						0.836833	26.5851	0.75
	6.71083	0.0195777	0.0155995	0.0188189	0.0511661	-2.7883e-05	0.97613						0.827005	26.5979	0.75
	6.71902	0.0193021	0.0155381	0.0187866	0.0511653	-2.7884e-05	0.97615						0.82	26.607	0.75
	6.72721	0.0195529	0.0156029	0.0188436	0.0511665	-2.78843e-05	0.976146						0.82	26.607	0.75
	6.7354	0.0199101	0.0156038	0.0189064	0.0511688	-2.78863e-05	0.976125						0.817522	26.5999	0.75
	6.74359	0.0203082	0.0155746	0.0188724	0.0511702	-2.78883e-05	0.97616						0.807694	26.5719	0.75
	6.75178	0.0213174	0.0156876	0.0188709	0.0511693	-2.78892e-05	0.976146						0.8	26.55	0.75
	6.75997	0.0200459	0.0156866	0.0188352	0.0511661	-2.78892e-05	0.976151						0.8	26.55	0.75
	6.76816	0.0196085	0.0156324	0.0188095	0.0511641	-2.78894e-05	0.976157						0.8	26.5494	0.75
	6.77635	0.0196986	0.0156396	0.0188127	0.0511662	-2.78904e-05	0.976169						0.8	26.5459	0.75
	6.78454	0.0194529	0.0155516	0.0187855	0.0511682	-2.78913e-05	0.976159						0.8	26.543	0.75
	6.79273	0.0196198	0.0155649	0.01891	0.051166	-2.78927e-05	0.976131						0.8	26.543	0.75
	6.80092	0.0218296	0.015793	0.0191713	0.0511615	-2.78927e-05	0.976128						0.79945	26.5436	0.75
	6.80911	0.0252093	0.0157726	0.0192271	0.0511634	-2.78918e-05	0.976136						0.794536	26.5485	0.75
	6.8173	0.0217686	0.0157909	0.0191407	0.0511698	-2.7895e-05	0.976144						0.79	26.553	0.75
	6.82549	0.0199977	0.0157271	0.0189946	0.0511687	-2.78956e-05	0.976158						0.79	26.553	0.75
	6.83368	0.0197236	0.0155772	0.0188647	0.0511668	-2.78964e-05	0.976159						0.789794	26.5535	0.75
	6.84187	0.019925	0.0156173	0.0188337	0.0511686	-2.78969e-05	0.976136						0.78488	26.5653	0.75
	6.85006	0.0198003	0.0156661	0.0188313	0.0511685	-2.78961e-05	0.976152						0.78	26.577	0.75
	6.85825	0.0198681	0.0156509	0.018831	0.0511732	-2.78968e-05	0.976143						0.78	26.577	0.75
	6.86644	0.0199901	0.0156065	0.0188414	0.0511751	-2.78982e-05	0.976167						0.78	26.577	0.75
	6.87463	0.0204196	0.015677	0.0189466	0.0511735	-2.79001e-05	0.976149						0.78955	26.5856	0.75
	6.88281	0.0202172	0.0157256	0.0189915	0.051172	-2.79011e-05	0.976141						0.799378	26.5944	0.75
	6.891	0.0193355	0.0155364	0.0188009	0.0511631	-2.78999e-05	0.976173						0.8	26.595	0.75
	6.89919	0.0193108	0.0154907	0.0187533	0.0511623	-2.78991e-05	0.976162						0.8	26.595	0.75
	6.90738	0.0199927	0.0156356	0.0188647	0.0511699	-2.79013e-05	0.976164						0.8	26.5981	0.75
	6.91557	0.020101	0.0156467	0.0189145	0.0511694	-2.79038e-05	0.976178						0.8	26.6015	0.75
	6.92376	0.019408	0.01553	0.018776	0.0511697	-2.79031e-05	0.976176						0.8	26.602	0.75
	6.93195	0.0196677	0.01562	0.0188031	0.0511688	-2.79018e-05	0.976163						0.8	26.602	0.75
	6.94014	0.0201712	0.0156577	0.0188554	0.0511687	-2.79028e-05	0.976143						0.8	26.5779	0.75
	6.94833	0.0198547	0.0156342	0.0188533	0.0511741	-2.79048e-05	0.976158						0.8	26.5489	0.75
	6.95652	0.0199583	0.0156779	0.0188454	0.0511728	-2.79061e-05	0.976146						0.8	26.543	0.75
	6.96471	0.0198653	0.0156524	0.0188545	0.0511666	-2.79054e-05	0.976194						0.8	26.543	0.75
	6.9729	0.0195941	0.0155818	0.0188426	0.051165	-2.79056e-05	0.976164						0.807483	26.5456	0.75
	6.98109	0.0194051	0.0155437	0.0187812	0.0511674	-2.7906e-05	0.976169						0.817311	26.5491	0.75
	6.98928	0.0193827	0.0155452	0.018804	0.0511651	-2.79086e-05	0.976142						0.82	26.55	0.75
	6.99747	0.0202158	0.0156807	0.0189931	0.0511631	-2.79106e-05	0.976127						0.82	26.55	0.75
	7.00566	0.0205615	0.0157734	0.0189571	0.0511623	-2.79105e-05	0.976133						0.826794	26.5561	0.75
	7.01385	0.0200394	0.0157609	0.0188816	0.0511639	-2.79104e-05	0.976175						0.836622	26.565	0.75
	7.02204	0.0202442	0.0157735	0.0189242	0.051165	-2.79116e-05	0.976148						0.84	26.568	0.75
	7.03023	0.0223868	0.0159526	0.0192792	0.0511656	-2.79127e-05	0.976141						0.84	26.568	0.75
	7.03842	0.0256139	0.0162869	0.0195091	0.0511694	-2.79128e-05	0.976158						0.84	26.5738	0.75
	7.04661	0.0209973	0.0159172	0.0191276	0.0511678	-2.79142e-05	0.97615						0.84	26.5831	0.75
	7.0548	0.0198663	0.0156599	0.0189036	0.0511651	-2.79145e-05	0.976158						0.84	26.587	0.75
	7.06299	0.0196251	0.0156241	0.0188189	0.0511644	-2.79132e-05	0.976168						0.84	26.587	0.75
	7.07118	0.0198446	0.0156817	0.018842	0.051166	-2.79131e-05	0.976173						0.84	26.5967	0.75
	7.07937	0.0198803	0.0157015	0.0188423	0.0511627	-2.79144e-05	0.976185						0.84	26.6144	0.75
	7.08756	0.0194412	0.0155829	0.0187647	0.051162	-2.79156e-05	0.976174						0.84	26.623	0.75
	7.09575	0.0197796	0.0156523	0.0187853	0.0511689	-2.7914e-05	0.976182						0.84	26.623	0.75
	7.10394	0.0204171	0.0158017	0.0188661	0.0511705	-2.79135e-05	0.976158						0.84	26.6053	0.75
	7.11213	0.0199256	0.0156373	0.0188852	0.0511661	-2.79151e-05	0.976177						0.84	26.5684	0.75
	7.12032	0.0198273	0.0156233	0.0188723	0.0511649	-2.79165e-05	0.976184						0.84	26.548	0.75
	7.12851	0.0191216	0.0154958	0.0187261	0.0511675	-2.79165e-05	0.976162						0.84	26.548	0.75
	7.1367	0.0191449	0.0155004	0.0187213	0.0511655	-2.79162e-05	0.976157						0.84	26.547	0.75
	7.14489	0.0195471	0.0156077	0.0187961	0.0511612	-2.79161e-05	0.976171						0.84	26.5445	0.75
	7.15308	0.0198941	0.0156922	0.0188907	0.0511634	-2.79162e-05	0.976164						0.84	26.543	0.75
	7.16127	0.0201673	0.0157234	0.0188763	0.0511658	-2.79173e-05	0.976162						0.84	26.543	0.75
	7.16946	0.0194817	0.015562	0.0187519	0.051162	-2.79179e-05	0.976164						0.84	26.5457	0.75
	7.17765	0.0192804	0.0155294	0.0187649	0.0511581	-2.79173e-05	0.976159						0.84	26.5535	0.75
	7.18584	0.0199797	0.015638	0.0188666	0.0511619	-2.79177e-05	0.976182						0.84	26.559	0.75
	7.19403	0.0203673	0.0157075	0.0188885	0.0511655	-2.79187e-05	0.976154						0.84	26.559	0.75
	7.20222	0.0196832	0.0156528	0.0188364	0.0511658	-2.79188e-05	0.976151						0.83867	26.5609	0.75
	7.21041	0.019659	0.0156063	0.0188457	0.0511716	-2.79165e-05	0.976139						0.833756	26.5677	0.75
	7.2186	0.0202393	0.0156612	0.0189548	0.051171	-2.79159e-05	0.97616						0.83	26.573	0.75
	7.22679	0.019785	0.015612	0.0188459	0.0511623	-2.79174e-05	0.976157						0.83	26.573	0.75
	7.23498	0.01988	0.0156399	0.018835	0.0511614	-2.79172e-05	0.97615						0.829015	26.5753	0.75
	7.24317	0.0199527	0.0156432	0.0188749	0.0511667	-2.79173e-05	0.976146						0.824101	26.5866	0.75
	7.25136	0.0197876	0.0156214	0.0188569	0.0511701	-2.79175e-05	0.976163						0.82	26.596	0.75
	7.25954	0.0196907	0.0156708	0.0188742	0.0511665	-2.79172e-05	0.976146						0.82	26.596	0.75
	7.26773	0.0198423	0.0157004	0.0189355	0.0511629	-2.7918e-05	0.97617						0.820641	26.596	0.75
	7.27592	0.0196878	0.0156751	0.018839	0.0511657	-2.7919e-05	0.976157						0.825555	26.596	0.75
	7.28411	0.0204458	0.015778	0.0189055	0.0511671	-2.7918e-05	0.976158						0.83	26.596	0.75
	7.2923	0.0213747	0.0158734	0.0189919	0.0511672	-2.79166e-05	0.976146						0.83	26.596	0.75
	7.30049	0.0199917	0.0157266	0.0188895	0.051167	-2.79154e-05	0.976147						0.83	26.5945	0.75
	7.30868	0.0202485	0.0157589	0.0189031	0.0511647	-2.79134e-05	0.976161						0.83	26.5705	0.75
	7.31687	0.0196116	0.0155875	0.0188269	0.0511658	-2.79145e-05	0.976168						0.83	26.547	0.75
	7.32506	0.0199784	0.0156199	0.0188409	0.0511619	-2.79138e-05	0.976143						0.83	26.547	0.75
	7.33325	0.0212544	0.0156694	0.0188531	0.0511588	-2.79127e-05	0.976189						0.83	26.547	0.75
	7.34144	0.019665	0.0155184	0.0187564	0.0511609	-2.79121e-05	0.976137						0.825134	26.5504	0.75
	7.34963	0.0197163	0.0155787	0.0187897	0.0511584	-2.7912e-05	0.976147						0.820221	26.5538	0.75
	7.35782	0.0201617	0.0156458	0.018841	0.0511576	-2.79121e-05	0.976153						0.82	26.554	0.75
	7.36601	0.0198131	0.0156106	0.0189129	0.0511595	-2.79124e-05	0.976169						0.82	26.554	0.75
	7.3742	0.0200171	0.0156642	0.0189528	0.0511632	-2.79108e-05	0.976145						0.82	26.5621	0.75
	7.38239	0.0198294	0.0156525	0.0189698	0.0511662	-2.79094e-05	0.976149						0.82	26.571	0.75
	7.39058	0.0209971	0.0157255	0.0191134	0.0511632	-2.79096e-05	0.97612						0.82	26.572	0.75
	7.39877	0.0226116	0.0158797	0.0193451	0.0511625	-2.79087e-05	0.976164						0.82	26.572	0.75
	7.40696	0.0221349	0.0159094	0.0191611	0.0511667	-2.79085e-05	0.976126						0.824177	26.5783	0.75
	7.41515	0.0205868	0.0157885	0.0189618	0.0511649	-2.79086e-05	0.97618						0.82909	26.5856	0.75
	7.42334	0.0196618	0.0156224	0.0188324	0.0511623	-2.79075e-05	0.976157						0.83	26.587	0.75
	7.43153	0.019784	0.0156236	0.0188712	0.0511655	-2.7906e-05	0.97615						0.83	26.587	0.75
	7.43972	0.0206711	0.015818	0.0190706	0.0511658	-2.7904e-05	0.976146						0.822336	26.5977	0.75
	7.44791	0.0201479	0.0157956	0.0189401	0.0511658	-2.79029e-05	0.976173						0.812508	26.6115	0.75
	7.4561	0.0198076	0.0156933	0.0189034	0.0511635	-2.78998e-05	0.976161						0.81	26.615	0.75
	7.46429	0.0209525	0.0158383	0.0189975	0.0511616	-2.78981e-05	0.97616						0.81	26.615	0.75
	7.47248	0.0203579	0.0156477	0.0190307	0.051167	-2.78984e-05	0.976126						0.813487	26.5878	0.75
	7.48067	0.0214506	0.0156265	0.0191993	0.0511688	-2.78979e-05	0.976127						0.818401	26.5495	0.75
	7.48886	0.0227713	0.0158023	0.0191791	0.0511639	-2.78962e-05	0.976121						0.82	26.537	0.75
	7.49705	0.0207975	0.0157437	0.0190882	0.0511649	-2.7895e-05	0.97614						0.82	26.537	0.75
	7.50524	0.0215682	0.0156065	0.0190277	0.0511693	-2.78933e-05	0.976111						0.82	26.5389	0.75
	7.51343	0.0212611	0.015617	0.0189474	0.0511673	-2.78911e-05	0.976169						0.82	26.5418	0.75
	7.52162	0.0191989	0.0155264	0.0187861	0.0511658	-2.78902e-05	0.976165						0.82	26.543	0.75
	7.52981	0.0195878	0.015592	0.0188617	0.0511664	-2.78891e-05	0.976133						0.82	26.543	0.75
	7.538	0.0205782	0.0157606	0.0189862	0.0511639	-2.78882e-05	0.976153						0.817202	26.5424	0.75
	7.54619	0.0196431	0.0155806	0.0188544	0.0511612	-2.78852e-05	0.976164						0.812288	26.5415	0.75
	7.55438	0.0203457	0.0156901	0.0188733	0.051164	-2.78854e-05	0.976189						0.81	26.541	0.75
	7.56257	0.0197632	0.0155626	0.0187654	0.0511653	-2.78847e-05	0.976156						0.81	26.541	0.75
	7.57076	0.0196174	0.0155396	0.0187517	0.0511625	-2.78825e-05	0.97617						0.812454	26.5503	0.75
	7.57895	0.0197301	0.0156305	0.0187887	0.051164	-2.7881e-05	0.976183						0.817368	26.569	0.75
	7.58714	0.0194738	0.0155719	0.0187905	0.0511664	-2.78807e-05	0.976183						0.82	26.579	0.75
	7.59533	0.0199173	0.0156956	0.0188793	0.0511643	-2.78797e-05	0.976163						0.82	26.579	0.75
	7.60352	0.0203772	0.0158199	0.0188878	0.0511642	-2.78785e-05	0.976154						0.82	26.5824	0.75
	7.61171	0.0200987	0.015742	0.0188776	0.0511627	-2.78763e-05	0.976137						0.82	26.5902	0.75
	7.6199	0.0199848	0.0156974	0.0189479	0.0511588	-2.78727e-05	0.976167						0.82	26.595	0.75
	7.62809	0.0207491	0.0156974	0.0189409	0.0511613	-2.78701e-05	0.976156						0.82	26.595	0.75
	7.63627	0.0214137	0.0157275	0.0188632	0.0511639	-2.78698e-05	0.976171						0.82	26.5909	0.75
	7.64446	0.0211744	0.0157373	0.0188506	0.0511632	-2.787e-05	0.976158						0.82	26.5796	0.75
	7.65265	0.0202975	0.015709	0.0188572	0.0511663	-2.78689e-05	0.976164						0.82	26.572	0.75
	7.66084	0.0202501	0.0157223	0.018853	0.0511669	-2.78675e-05	0.976146						0.82	26.572	0.75
	7.66903	0.0215025	0.0157654	0.0189906	0.0511659	-2.78661e-05	0.97614						0.82	26.568	0.75
	7.67722	0.0213063	0.0157484	0.0189492	0.051164	-2.7864e-05	0.976154						0.82	26.5543	0.75
	7.68541	0.0197543	0.0156863	0.0188688	0.051165	-2.78621e-05	0.976164						0.82	26.544	0.75
	7.6936	0.0195906	0.0156582	0.0188117	0.0511666	-2.78614e-05	0.976164						0.82	26.544	0.75
	7.70179	0.0195394	0.0156023	0.0188063	0.0511635	-2.78584e-05	0.976127						0.82	26.5446	0.75
	7.70998	0.0217775	0.0157767	0.019201	0.0511643	-2.78564e-05	0.976116						0.82	26.5476	0.75
	7.71817	0.0250642	0.0161286	0.0193075	0.0511672	-2.78568e-05	0.976148						0.82	26.5511	0.75
	7.72636	0.020782	0.0158398	0.0189026	0.0511653	-2.78572e-05	0.976151						0.82	26.557	0.75
	7.73455	0.0195219	0.0155748	0.0187627	0.0511638	-2.78554e-05	0.976155						0.82	26.562	0.75
	7.74274	0.0189791	0.0154681	0.0187056	0.0511618	-2.7853e-05	0.97616						0.82	26.562	0.75
	7.75093	0.0193477	0.0155659	0.0187599	0.0511584	-2.78515e-05	0.97616						0.818882	26.5636	0.75
	7.75912	0.0202567	0.0157868	0.0188621	0.051161	-2.7851e-05	0.97614						0.809054	26.5779	0.75
	7.76731	0.0201625	0.0157666	0.0189641	0.0511621	-2.78509e-05	0.976133						0.8	26.591	0.75
	7.7755	0.019921	0.0156191	0.0190117	0.0511642	-2.7851e-05	0.976146						0.8	26.591	0.75
	7.78369	0.0210864	0.0158311	0.0190512	0.0511685	-2.78504e-05	0.976131						0.8	26.5916	0.75
	7.79188	0.0204462	0.0157545	0.0189276	0.0511671	-2.78478e-05	0.976153						0.8	26.6064	0.75
	7.80007	0.0205884	0.0158448	0.0189799	0.051162	-2.78462e-05	0.976132						0.8	26.621	0.75
	7.80826	0.0218749	0.0160429	0.0192957	0.0511612	-2.78448e-05	0.976083						0.8	26.621	0.75
	7.81645	0.0202249	0.0157086	0.0190923	0.0511589	-2.78461e-05	0.976139						0.8	26.621	0.75
	7.82464	0.0200462	0.0157405	0.0188977	0.0511575	-2.78472e-05	0.976151						0.795216	26.5823	0.75
	7.83283	0.019767	0.0156606	0.0188397	0.0511577	-2.78438e-05	0.976139						0.790302	26.5424	0.75
	7.84102	0.0197715	0.0156658	0.0188345	0.0511558	-2.78401e-05	0.976149						0.79	26.54	0.75
	7.84921	0.020044	0.0156791	0.0188418	0.0511581	-2.78401e-05	0.976123						0.79	26.54	0.75
	7.8574	0.0199999	0.0157071	0.018856	0.0511622	-2.78414e-05	0.976148						0.79	26.5427	0.75
	7.86559	0.0203232	0.0157963	0.0189556	0.0511615	-2.78407e-05	0.97611						0.79	26.5456	0.75
	7.87378	0.0205293	0.0157801	0.0189408	0.0511602	-2.78379e-05	0.976152						0.79	26.546	0.75
	7.88197	0.020128	0.0157047	0.0188545	0.0511622	-2.78362e-05	0.976138						0.79	26.546	0.75
	7.89016	0.0198466	0.0157028	0.0188515	0.0511583	-2.78371e-05	0.97614						0.785905	26.5538	0.75
	7.89835	0.0202024	0.0157786	0.0189504	0.0511561	-2.78373e-05	0.976138						0.780991	26.5631	0.75
	7.90654	0.0197258	0.0156162	0.0188969	0.0511538	-2.78347e-05	0.976157						0.78	26.565	0.75
	7.91473	0.0196293	0.0156351	0.0188259	0.0511563	-2.78326e-05	0.976153						0.78	26.565	0.75
	7.92292	0.0198738	0.015697	0.0189078	0.0511574	-2.78345e-05	0.976111						0.787501	26.5714	0.75
	7.93111	0.0202684	0.015764	0.0191182	0.0511601	-2.78353e-05	0.976128						0.797328	26.5797	0.75
	7.9393	0.020063	0.0157371	0.0190229	0.0511642	-2.78341e-05	0.976153						0.8	26.582	0.75
	7.94749	0.0193967	0.0155757	0.0187794	0.0511605	-2.78333e-05	0.976139						0.8	26.582	0.75
	7.95568	0.0194342	0.0155863	0.0187884	0.0511645	-2.78307e-05	0.976148						0.806812	26.5915	0.75
	7.96387	0.0196587	0.0156372	0.0188285	0.0511654	-2.78309e-05	0.976145						0.816639	26.6053	0.75
	7.97206	0.0199029	0.0156688	0.01884	0.0511615	-2.78329e-05	0.976122						0.82	26.61	0.75
	7.98025	0.019674	0.0156305	0.018825	0.0511602	-2.78315e-05	0.976153						0.82	26.61	0.75
	7.98844	0.0197298	0.0156526	0.0188931	0.0511592	-2.78301e-05	0.976119						0.823061	26.6069	0.75
	7.99663	0.0203695	0.015769	0.0190769	0.0511609	-2.78305e-05	0.97613						0.827975	26.602	0.75
	8.00482	0.0216817	0.0159868	0.019098	0.0511617	-2.78305e-05	0.976147						0.83	26.6	0.75
	8.013	0.0213642	0.0159557	0.0189765	0.0511604	-2.783e-05	0.976148						0.83	26.6	0.75
	8.02119	0.0202464	0.0157471	0.0188718	0.051162	-2.78298e-05	0.976136						0.83	26.5853	0.75
	8.02938	0.019972	0.0157121	0.0188702	0.0511619	-2.78296e-05	0.976132						0.83	26.5588	0.75
	8.03757	0.0203197	0.0158388	0.0189534	0.0511611	-2.78279e-05	0.976139						0.83	26.546	0.75
	8.04576	0.0204839	0.0158475	0.0189187	0.0511627	-2.78276e-05	0.976134						0.83	26.546	0.75
	8.05395	0.0206593	0.015877	0.0189304	0.0511652	-2.78305e-05	0.97611						0.827628	26.5488	0.75
	8.06214	0.0217715	0.0158812	0.0192146	0.0511637	-2.78308e-05	0.976138						0.822714	26.5547	0.75
	8.07033	0.0219392	0.0157106	0.0190647	0.051161	-2.78284e-05	0.976116						0.82	26.558	0.75
	8.07852	0.020681	0.015666	0.0188717	0.0511586	-2.78278e-05	0.976116						0.82	26.558	0.75
	8.08671	0.0205559	0.0158917	0.0189682	0.0511564	-2.78285e-05	0.976107						0.824055	26.5631	0.75
	8.0949	0.020704	0.0159322	0.0189708	0.0511584	-2.78282e-05	0.976132						0.833883	26.5754	0.75
	8.10309	0.0199433	0.015686	0.0188703	0.0511581	-2.78286e-05	0.976121						0.84	26.583	0.75
	8.11128	0.0196496	0.0155986	0.0188687	0.0511528	-2.78293e-05	0.97614						0.84	26.583	0.75
	8.11947	0.0194857	0.0155534	0.0188692	0.0511534	-2.78284e-05	0.976113						0.84505	26.5852	0.75
	8.12766	0.0198519	0.0156285	0.0188674	0.0511579	-2.7827e-05	0.976137						0.859791	26.5916	0.75
	8.13585	0.0200371	0.0157015	0.0188765	0.0511576	-2.78273e-05	0.976129						0.87	26.596	0.75
	8.14404	0.0201394	0.0157168	0.0188801	0.0511571	-2.78284e-05	0.976124						0.87	26.596	0.75
	8.15223	0.0209315	0.0158682	0.0190314	0.0511588	-2.78279e-05	0.97612						0.871339	26.6004	0.75
	8.16042	0.0211037	0.0158232	0.01919	0.0511572	-2.78278e-05	0.976118						0.876253	26.6166	0.75
	8.16861	0.0221909	0.0158267	0.0190491	0.0511603	-2.78282e-05	0.976131						0.88	26.629	0.75
	8.1768	0.0219603	0.0158262	0.0189419	0.0511552	-2.78289e-05	0.976152						0.88	26.629	0.75
	8.18499	0.0198725	0.0156924	0.0188649	0.0511459	-2.7827e-05	0.976105						0.878012	26.6212	0.75
	8.19318	0.0196206	0.0156521	0.0188432	0.0511514	-2.78262e-05	0.976133						0.868184	26.5829	0.75
	8.20137	0.0208702	0.0158337	0.0188996	0.0511525	-2.78281e-05	0.976119						0.86	26.551	0.75
	8.20956	0.0219031	0.0160305	0.0190561	0.0511515	-2.78284e-05	0.976122						0.86	26.551	0.75
	8.21775	0.0238596	0.0159941	0.0190911	0.051154	-2.78297e-05	0.976123						0.86	26.5513	0.75
	8.22594	0.0208002	0.0157158	0.0189167	0.0511587	-2.78317e-05	0.976125						0.86	26.5532	0.75
	8.23413	0.0196348	0.0156386	0.0188229	0.051155	-2.78317e-05	0.976134						0.86	26.555	0.75
	8.24232	0.0195238	0.0156479	0.0188298	0.051151	-2.78295e-05	0.976116						0.86	26.555	0.75
	8.25051	0.020505	0.0156989	0.018879	0.0511561	-2.78275e-05	0.976139						0.86	26.5552	0.75
	8.2587	0.0203843	0.0156742	0.0188515	0.0511609	-2.78278e-05	0.97613						0.86	26.5587	0.75
	8.26689	0.0200421	0.015724	0.0188761	0.0511621	-2.78294e-05	0.976114						0.86	26.562	0.75
	8.27508	0.0198575	0.0156656	0.0189062	0.051157	-2.78304e-05	0.976124						0.86	26.562	0.75
	8.28327	0.0203392	0.015757	0.0189358	0.0511558	-2.78306e-05	0.976113						0.86	26.562	0.75
	8.29146	0.0201918	0.0157761	0.0189324	0.0511603	-2.78287e-05	0.976109						0.864874	26.5737	0.75
	8.29965	0.0199352	0.0156632	0.0188459	0.0511629	-2.78305e-05	0.976137						0.869788	26.5855	0.75
	8.30784	0.0199615	0.0156975	0.0188446	0.0511588	-2.7831e-05	0.976107						0.87	26.586	0.75
	8.31603	0.0197906	0.0156612	0.0188974	0.0511549	-2.7832e-05	0.976151						0.87	26.586	0.75
	8.32422	0.0201731	0.015688	0.0188881	0.0511592	-2.78316e-05	0.976127						0.87906	26.5987	0.75
	8.33241	0.0213192	0.0159345	0.0189287	0.0511551	-2.78304e-05	0.976136						0.888888	26.6124	0.75
	8.3406	0.0206183	0.0158798	0.0189261	0.0511523	-2.78298e-05	0.976116						0.89	26.614	0.75
	8.34879	0.0195879	0.0156034	0.0188222	0.0511589	-2.78307e-05	0.976123						0.89	26.614	0.75
	8.35698	0.0198355	0.0156299	0.0188949	0.0511596	-2.78313e-05	0.976125						0.881629	26.5998	0.75
	8.36517	0.0203352	0.0157315	0.018929	0.0511587	-2.78301e-05	0.976154						0.871801	26.5831	0.75
	8.37336	0.0207145	0.0157468	0.0188901	0.0511537	-2.78295e-05	0.976123						0.87	26.58	0.75
	8.38155	0.0221722	0.0159597	0.0190103	0.0511513	-2.78314e-05	0.976098						0.87	26.58	0.75
	8.38973	0.0214608	0.0159294	0.0191539	0.0511513	-2.78329e-05	0.97611						0.87	26.5681	0.75
	8.39792	0.0211412	0.0159105	0.0191495	0.0511523	-2.78334e-05	0.976129						0.87	26.5529	0.75
	8.40611	0.0213122	0.0159348	0.0190322	0.0511554	-2.78326e-05	0.976127						0.87	26.549	0.75
	8.4143	0.020305	0.0157109	0.0189214	0.0511532	-2.78327e-05	0.976145						0.87	26.549	0.75
	8.42249	0.0206079	0.0157122	0.0189613	0.0511524	-2.7834e-05	0.976114						0.866504	26.5507	0.75
	8.43068	0.0200091	0.0156809	0.0188887	0.0511542	-2.78329e-05	0.976125						0.86159	26.5532	0.75
	8.43887	0.0194366	0.0155859	0.0187994	0.0511546	-2.78335e-05	0.976108						0.86	26.554	0.75
	8.44706	0.0196985	0.0156034	0.0188519	0.0511587	-2.7835e-05	0.976078						0.86	26.554	0.75
	8.45525	0.022004	0.0158139	0.0190144	0.0511566	-2.78366e-05	0.976107						0.866304	26.5572	0.75
	8.46344	0.0221584	0.0160781	0.0190332	0.0511499	-2.78364e-05	0.976099						0.876131	26.5621	0.75
	8.47163	0.0209724	0.0159148	0.0190108	0.0511497	-2.7836e-05	0.97609						0.88	26.564	0.75
	8.47982	0.020515	0.0158881	0.0189802	0.0511566	-2.78356e-05	0.976127						0.88	26.564	0.75
	8.48801	0.0203775	0.0158808	0.0189445	0.0511632	-2.78354e-05	0.976109						0.877193	26.571	0.75
	8.4962	0.0201779	0.0157717	0.0189009	0.0511593	-2.78355e-05	0.976119						0.872279	26.5833	0.75
	8.50439	0.0202033	0.0157352	0.0189759	0.0511582	-2.78353e-05	0.976098						0.87	26.589	0.75
	8.51258	0.0202154	0.0157534	0.0189956	0.0511568	-2.7835e-05	0.976114						0.87	26.589	0.75
	8.52077	0.020946	0.0159649	0.0190135	0.0511562	-2.78354e-05	0.976103						0.897091	26.536	0.75
	8.52896	0.0221866	0.0160478	0.0191748	0.0511574	-2.78369e-05	0.976074						0.951143	26.4304	0.75
	8.53715	0.0218047	0.0159298	0.0191506	0.0511548	-2.7837e-05	0.976096						0.98	26.374	0.75
	8.54534	0.0208748	0.0158924	0.0190388	0.051155	-2.78381e-05	0.976094						0.98	26.374	0.75
	8.55353	0.0208071	0.015901	0.0190528	0.0511538	-2.78379e-05	0.976091						0.96729	26.3583	0.75
	8.56172	0.020831	0.0159654	0.0190553	0.0511502	-2.78361e-05	0.976116						0.937807	26.322	0.75
	8.56991	0.0204259	0.0158366	0.018983	0.0511528	-2.78358e-05	0.976089						0.92	26.3	0.75
	8.5781	0.0230374	0.015927	0.0190271	0.0511546	-2.78373e-05	0.976097						0.92	26.3	0.75
	8.58629	0.0248884	0.0161752	0.0191074	0.0511548	-2.78381e-05	0.976095						0.92	26.3002	0.75
	8.59448	0.0216749	0.0159731	0.0191327	0.0511526	-2.78368e-05	0.976092						0.92	26.3007	0.75
	8.60267	0.020625	0.0158731	0.0191087	0.0511511	-2.78342e-05	0.976119						0.92	26.301	0.75
	8.61086	0.0201089	0.0158404	0.0190192	0.0511532	-2.78328e-05	0.976104						0.92	26.301	0.75
	8.61905	0.0210875	0.0159408	0.0191166	0.0511555	-2.78335e-05	0.976047						0.914283	26.3034	0.75
	8.62724	0.0234668	0.016003	0.0194019	0.051158	-2.78348e-05	0.976044						0.894628	26.3118	0.75
	8.63543	0.0257154	0.0163005	0.0194476	0.0511577	-2.78353e-05	0.976095						0.88	26.318	0.75
	8.64362	0.0223929	0.0161572	0.0191168	0.0511559	-2.78345e-05	0.976099						0.88	26.318	0.75
	8.65181	0.0207247	0.0158894	0.0190053	0.0511569	-2.78343e-05	0.97611						0.875661	26.3211	0.75
	8.66	0.0208871	0.0159555	0.0190843	0.0511554	-2.7836e-05	0.9761						0.856006	26.3354	0.75
	8.66819	0.021034	0.0159621	0.0191069	0.0511507	-2.78375e-05	0.976123						0.84	26.347	0.75
	8.67638	0.0205057	0.0158788	0.0189783	0.0511512	-2.78363e-05	0.976102						0.84	26.347	0.75
	8.68457	0.0208036	0.015885	0.0189478	0.051152	-2.78345e-05	0.976114						0.835559	26.3485	0.75
	8.69276	0.0205464	0.0158026	0.018963	0.0511502	-2.78348e-05	0.976099						0.806076	26.3583	0.75
	8.70095	0.0203426	0.0157755	0.0189867	0.0511494	-2.7836e-05	0.976129						0.78	26.367	0.75
	8.70914	0.0206284	0.0158532	0.0189652	0.0511496	-2.78365e-05	0.976075						0.78	26.367	0.75
	8.71733	0.0213726	0.0160723	0.0190791	0.051151	-2.78363e-05	0.976119						0.78	26.367	0.75
	8.72552	0.0213829	0.0160614	0.0190312	0.0511529	-2.78368e-05	0.976095						0.78	26.367	0.75
	8.73371	0.0203842	0.0158172	0.0189164	0.0511539	-2.78374e-05	0.976124						0.779553	26.3661	0.75
	8.7419	0.0199082	0.015764	0.0189392	0.0511542	-2.78372e-05	0.976092						0.769725	26.3454	0.75
	8.75009	0.0203464	0.0158709	0.0190471	0.0511515	-2.78362e-05	0.976126						0.76	26.325	0.75
	8.75828	0.021146	0.0160154	0.0190752	0.0511485	-2.7835e-05	0.976074						0.76	26.325	0.75
	8.76646	0.0206695	0.0158892	0.0191769	0.0511461	-2.78339e-05	0.97611						0.76	26.325	0.75
	8.77465	0.0207201	0.0159335	0.0190997	0.0511492	-2.78339e-05	0.976091						0.76	26.3149	0.75
	8.78284	0.0212213	0.0160804	0.019055	0.0511513	-2.78362e-05	0.976123						0.76	26.3046	0.75
	8.79103	0.0216407	0.016089	0.019081	0.051146	-2.78384e-05	0.976104						0.76	26.304	0.75
	8.79922	0.0212298	0.016	0.0190585	0.0511466	-2.78384e-05	0.976105						0.76	26.304	0.75
	8.80741	0.02121	0.0160471	0.0191187	0.0511507	-2.78375e-05	0.976091						0.68438	26.3062	0.75
	8.8156	0.0215688	0.016032	0.0191937	0.0511499	-2.78377e-05	0.976097						0.600844	26.3087	0.75
	8.82379	0.0219499	0.0160709	0.0191715	0.0511496	-2.78382e-05	0.976104						0.59	26.309	0.75
	8.83198	0.0213957	0.0159716	0.0191006	0.0511474	-2.78375e-05	0.976092						0.59	26.309	0.75
	8.84017	0.0206723	0.0158092	0.0189715	0.0511486	-2.78372e-05	0.976116						0.594104	26.3217	0.75
	8.84836	0.0199645	0.0157033	0.0188989	0.0511526	-2.78368e-05	0.976102						0.599018	26.337	0.75
	8.85655	0.0205417	0.0158827	0.0190749	0.051152	-2.78371e-05	0.976098						0.6	26.34	0.75
	8.86474	0.0212223	0.0160475	0.0192316	0.0511537	-2.78389e-05	0.976098						0.6	26.34	0.75
	8.87293	0.0211258	0.0160582	0.0192171	0.0511552	-2.78402e-05	0.976091						0.6	26.346	0.75
	8.88112	0.0238782	0.0161668	0.0192019	0.0511585	-2.78404e-05	0.97609						0.6	26.3539	0.75
	8.88931	0.0234181	0.0160487	0.0191236	0.0511566	-2.78411e-05	0.976104						0.6	26.356	0.75
	8.8975	0.020853	0.0159364	0.0190977	0.0511547	-2.78407e-05	0.976112						0.6	26.356	0.75
	8.90569	0.0209208	0.0159495	0.0191013	0.0511529	-2.78415e-05	0.976096						0.6	26.3618	0.75
	8.91388	0.0221904	0.0161833	0.0191852	0.051149	-2.78416e-05	0.976072						0.6	26.3702	0.75
	8.92207	0.0246479	0.0165454	0.0193269	0.0511518	-2.78404e-05	0.976078						0.6	26.373	0.75
	8.93026	0.0217152	0.0162809	0.019202	0.0511489	-2.78415e-05	0.976104						0.6	26.373	0.75
	8.93845	0.0206475	0.0159229	0.0189959	0.0511461	-2.78418e-05	0.976096						0.6	26.3521	0.75
	8.94664	0.0203184	0.015838	0.0189731	0.0511479	-2.78425e-05	0.976078						0.6	26.3187	0.75
	8.95483	0.0207635	0.0159912	0.0191244	0.0511489	-2.78426e-05	0.976097						0.6	26.305	0.75
	8.96302	0.0207743	0.0159671	0.0191264	0.0511507	-2.78423e-05	0.976097						0.6	26.305	0.75
	8.97121	0.0206158	0.0158859	0.0191708	0.0511504	-2.78425e-05	0.976092						0.605451	26.3064	0.75
	8.9794	0.0211258	0.0159867	0.019231	0.0511465	-2.78433e-05	0.976086						0.615279	26.3088	0.75
	8.98759	0.0215154	0.0161262	0.0191691	0.0511459	-2.78441e-05	0.97611						0.62	26.31	0.75
	8.99578	0.021875	0.0162541	0.0191776	0.0511457	-2.78445e-05	0.976089						0.62	26.31	0.75
	9.00397	0.0214915	0.0161581	0.0192491	0.0511453	-2.7845e-05	0.9761						0.624762	26.3129	0.75
	9.01216	0.021668	0.0162166	0.0193887	0.0511533	-2.78455e-05	0.976084						0.63459	26.3188	0.75
	9.02035	0.0213982	0.0162205	0.0191879	0.051158	-2.78459e-05	0.976083						0.64	26.322	0.75
	9.02854	0.0214036	0.0161852	0.0191182	0.0511555	-2.78479e-05	0.976107						0.64	26.322	0.75
	9.03673	0.0212755	0.0162074	0.019168	0.0511536	-2.78501e-05	0.976086						0.644073	26.3271	0.75
	9.04492	0.0209361	0.0160439	0.0191365	0.0511505	-2.78483e-05	0.976064						0.653901	26.3394	0.75
	9.05311	0.02034	0.015921	0.019051	0.0511506	-2.78475e-05	0.97608						0.66	26.347	0.75
	9.0613	0.0219125	0.0164036	0.0192987	0.0511526	-2.78498e-05	0.976063						0.66	26.347	0.75
	9.06949	0.0225088	0.0165981	0.0194356	0.0511485	-2.78511e-05	0.976083						0.66	26.3522	0.75
	9.07768	0.0204895	0.0159563	0.0190851	0.0511498	-2.7853e-05	0.976095						0.66	26.3675	0.75
	9.08587	0.0202286	0.0159396	0.0190103	0.0511525	-2.7853e-05	0.976083						0.66	26.378	0.75
	9.09406	0.0201504	0.0159132	0.0189981	0.0511482	-2.78518e-05	0.976105						0.66	26.378	0.75
	9.10225	0.0205164	0.0159606	0.0190189	0.0511504	-2.78519e-05	0.976105						0.66	26.3719	0.75
	9.11044	0.021146	0.0160851	0.0191395	0.0511509	-2.78538e-05	0.97609						0.66	26.3498	0.75
	9.11863	0.0208969	0.016062	0.0191853	0.0511503	-2.78555e-05	0.976093						0.66	26.333	0.75
	9.12682	0.0205427	0.0159715	0.0190746	0.0511507	-2.78554e-05	0.976106						0.66	26.333	0.75
	9.13501	0.0202288	0.0158829	0.0189956	0.0511504	-2.78543e-05	0.976089						0.66	26.3311	0.75
	9.14319	0.0208973	0.0160089	0.01906	0.0511454	-2.78554e-05	0.976089						0.66	26.3218	0.75
	9.15138	0.0215695	0.0161507	0.0191746	0.0511417	-2.78589e-05	0.976098						0.66	26.314	0.75
	9.15957	0.0215663	0.0162361	0.0191886	0.051152	-2.78606e-05	0.976093						0.66	26.314	0.75
	9.16776	0.0211451	0.0162078	0.0191382	0.0511533	-2.78589e-05	0.976093						0.661317	26.3144	0.75
	9.17595	0.020792	0.0160991	0.0190674	0.051146	-2.78584e-05	0.976107						0.671145	26.3173	0.75
	9.18414	0.0209106	0.0160922	0.0190761	0.0511469	-2.78599e-05	0.976074						0.68	26.32	0.75
	9.19233	0.0212892	0.0161522	0.0191507	0.0511496	-2.78625e-05	0.976091						0.68	26.32	0.75
	9.20052	0.0215094	0.0161362	0.0192729	0.0511503	-2.7863e-05	0.976076						0.679686	26.3208	0.75
	9.20871	0.0205547	0.0159601	0.0191343	0.0511529	-2.7863e-05	0.976087						0.674772	26.3325	0.75
	9.2169	0.0203424	0.0159402	0.0191348	0.0511514	-2.78644e-05	0.976087						0.67	26.344	0.75
	9.22509	0.0204141	0.0159287	0.0190701	0.0511471	-2.78653e-05	0.976102						0.67	26.344	0.75
	9.23328	0.0206078	0.0160274	0.019092	0.0511457	-2.78657e-05	0.976081						0.67	26.344	0.75
	9.24147	0.0210935	0.0160651	0.0191706	0.0511481	-2.78667e-05	0.97609						0.67	26.3543	0.75
	9.24966	0.0263351	0.0163747	0.0193923	0.0511528	-2.7867e-05	0.976028						0.67	26.3646	0.75
	9.25785	0.029016	0.0163747	0.0194181	0.0511526	-2.78658e-05	0.976078						0.67	26.365	0.75
	9.26604	0.0211419	0.0159612	0.0191276	0.0511457	-2.78671e-05	0.976063						0.67	26.365	0.75
	9.27423	0.0211471	0.0160497	0.0192119	0.0511449	-2.78689e-05	0.976076						0.660922	26.3668	0.75
	9.28242	0.0222071	0.0162038	0.0192532	0.0511518	-2.78699e-05	0.97608						0.651095	26.3688	0.75
	9.29061	0.0216865	0.0162277	0.019321	0.0511552	-2.78698e-05	0.976073						0.65	26.369	0.75
	9.2988	0.0210001	0.0161033	0.0192303	0.0511543	-2.78709e-05	0.976073						0.65	26.369	0.75
	9.30699	0.0203332	0.0159467	0.0190401	0.0511508	-2.78734e-05	0.976101						0.65	26.3455	0.75
	9.31518	0.020861	0.0161014	0.0191289	0.0511481	-2.78747e-05	0.97608						0.65	26.318	0.75
	9.32337	0.0221247	0.0164308	0.019371	0.0511462	-2.78746e-05	0.976066						0.65	26.313	0.75
	9.33156	0.0226253	0.0163378	0.0193357	0.0511442	-2.78754e-05	0.976044						0.65	26.313	0.75
	9.33975	0.0212444	0.0161124	0.019208	0.0511481	-2.78759e-05	0.976056						0.64615	26.3149	0.75
	9.34794	0.0219581	0.0162881	0.0193049	0.051148	-2.78755e-05	0.976031						0.641236	26.3174	0.75
	9.35613	0.0288957	0.0164914	0.0193534	0.0511491	-2.78756e-05	0.976063						0.64	26.318	0.75
	9.36432	0.0216468	0.0162308	0.0192449	0.0511572	-2.78769e-05	0.976068						0.64	26.318	0.75
	9.37251	0.0216501	0.0163434	0.0192762	0.0511552	-2.78782e-05	0.976078						0.64	26.3222	0.75
	9.3807	0.0217769	0.0162402	0.0194417	0.0511527	-2.78779e-05	0.976054						0.64	26.3281	0.75
	9.38889	0.0209102	0.0160554	0.0192441	0.0511568	-2.78789e-05	0.976074						0.64	26.33	0.75
	9.39708	0.0206602	0.0161358	0.01925	0.0511542	-2.78809e-05	0.976069						0.64	26.33	0.75
	9.40527	0.0209722	0.0161858	0.0193029	0.0511446	-2.78812e-05	0.97608						0.636839	26.3351	0.75
	9.41346	0.0215201	0.0162457	0.0193413	0.0511421	-2.78808e-05	0.976052						0.631925	26.3429	0.75
	9.42165	0.0212784	0.0162725	0.0195085	0.051151	-2.7883e-05	0.976054						0.63	26.346	0.75
	9.42984	0.0218996	0.01637	0.0196519	0.0511516	-2.78825e-05	0.976045						0.63	26.346	0.75
	9.43803	0.0215885	0.016337	0.0193555	0.0511475	-2.78822e-05	0.976082						0.632816	26.3544	0.75
	9.44622	0.0207222	0.0161437	0.0193126	0.0511503	-2.78824e-05	0.975985						0.63773	26.3692	0.75
	9.45441	0.0214296	0.0162315	0.0193914	0.0511502	-2.78824e-05	0.976044						0.64	26.376	0.75
	9.4626	0.0210012	0.0162522	0.0193436	0.0511494	-2.78833e-05	0.976074						0.64	26.376	0.75
	9.47079	0.0214941	0.0163949	0.0194413	0.0511519	-2.78844e-05	0.976061						0.64	26.3577	0.75
	9.47898	0.0226511	0.0164707	0.0194113	0.0511487	-2.78854e-05	0.976039						0.64	26.3213	0.75
	9.48717	0.0217641	0.0162154	0.0193004	0.0511492	-2.78859e-05	0.976049						0.64	26.302	0.75
	9.49536	0.0205801	0.0160971	0.0192354	0.0511568	-2.7885e-05	0.976072						0.64	26.302	0.75
	9.50355	0.0201208	0.0159865	0.0191848	0.0511555	-2.78839e-05	0.976078						0.64	26.3043	0.75
	9.51174	0.0201894	0.0160047	0.0191462	0.0511558	-2.7887e-05	0.976066						0.64	26.3097	0.75
	9.51992	0.0204347	0.016092	0.0192274	0.0511588	-2.78893e-05	0.976065						0.64	26.313	0.75
	9.52811	0.0211639	0.0162539	0.0194312	0.051156	-2.78867e-05	0.976045						0.64	26.313	0.75
	9.5363	0.0217238	0.0161919	0.0193265	0.0511527	-2.78847e-05	0.976058						0.641783	26.3146	0.75
	9.54449	0.0222384	0.0162236	0.019349	0.0511442	-2.78859e-05	0.976039						0.646696	26.319	0.75
	9.55268	0.0217808	0.0163268	0.0193841	0.0511422	-2.7886e-05	0.976037						0.65	26.322	0.75
	9.56087	0.0206346	0.0161407	0.0192577	0.0511468	-2.7885e-05	0.976051						0.65	26.322	0.75
	9.56906	0.0199545	0.0159474	0.0191802	0.0511451	-2.78864e-05	0.976052						0.651438	26.325	0.75
	9.57725	0.0206474	0.0159855	0.0192663	0.0511464	-2.78881e-05	0.976037						0.656352	26.3353	0.75
	9.58544	0.0239771	0.0160591	0.0193177	0.0511482	-2.78876e-05	0.976042						0.66	26.343	0.75
	9.59363	0.0207922	0.0160816	0.0192592	0.0511507	-2.78861e-05	0.976046						0.66	26.343	0.75
	9.60182	0.0208595	0.0161986	0.0192704	0.0511515	-2.78862e-05	0.976041						0.66	26.3452	0.75
	9.61001	0.0208465	0.0162246	0.0193126	0.0511505	-2.78874e-05	0.976029						0.66	26.355	0.75
	9.6182	0.0208066	0.0162399	0.0193944	0.0511518	-2.78869e-05	0.976039						0.66	26.363	0.75
	9.62639	0.022135	0.016353	0.0194823	0.0511499	-2.78851e-05	0.97604						0.66	26.363	0.75
	9.63458	0.0216579	0.0162142	0.0193205	0.0511481	-2.78852e-05	0.976025						0.660749	26.3626	0.75
	9.64277	0.0209157	0.0161144	0.0193196	0.0511503	-2.78882e-05	0.976024						0.665663	26.3602	0.75
	9.65096	0.0206839	0.0160584	0.0193134	0.0511542	-2.78895e-05	0.976026						0.67	26.358	0.75
	9.65915	0.0225125	0.0161019	0.0194252	0.0511544	-2.78902e-05	0.976017						0.67	26.358	0.75
	9.66734	0.0242499	0.0163202	0.0196548	0.0511496	-2.78902e-05	0.975953						0.67	26.3562	0.75
	9.67553	0.0226966	0.0163048	0.019689	0.0511488	-2.78903e-05	0.976027						0.67	26.3341	0.75
	9.68372	0.0211798	0.0161767	0.0193002	0.0511498	-2.78904e-05	0.976045						0.67	26.313	0.75
	9.69191	0.0210776	0.0161546	0.0192387	0.0511487	-2.78896e-05	0.976083						0.67	26.313	0.75
	9.7001	0.0209701	0.016221	0.0192697	0.0511462	-2.78889e-05	0.976009						0.66994	26.313	0.75
	9.70829	0.0202711	0.0161678	0.0192902	0.0511469	-2.78886e-05	0.976047						0.665026	26.314	0.75
	9.71648	0.0201879	0.0161105	0.0193229	0.0511481	-2.78887e-05	0.976017						0.660112	26.315	0.75
	9.72467	0.0206164	0.0161412	0.0194119	0.0511464	-2.789e-05	0.976044						0.66	26.315	0.75
	9.73286	0.0203786	0.01601	0.0191665	0.051149	-2.7891e-05	0.97603						0.66	26.315	0.75
	9.74105	0.0200242	0.0159781	0.0191243	0.0511512	-2.78905e-05	0.976044						0.655371	26.3229	0.75
	9.74924	0.0212947	0.0163709	0.0193865	0.0511471	-2.78899e-05	0.976038						0.650457	26.3312	0.75
	9.75743	0.0206322	0.0162187	0.01932	0.0511418	-2.78913e-05	0.976039						0.65	26.332	0.75
	9.76562	0.0199415	0.0160232	0.0191922	0.051147	-2.78933e-05	0.976049						0.65	26.332	0.75
	9.77381	0.0200734	0.0160513	0.0192026	0.0511507	-2.78922e-05	0.97605						0.65	26.3423	0.75
	9.782	0.0203127	0.0161066	0.0192877	0.0511506	-2.78919e-05	0.976036						0.65	26.3541	0.75
	9.79019	0.020861	0.0161671	0.019342	0.0511523	-2.78914e-05	0.97606						0.65	26.356	0.75
	9.79838	0.020465	0.0161792	0.0193054	0.0511524	-2.78916e-05	0.976051						0.65	26.356	0.75
	9.80657	0.0200486	0.0160368	0.0191889	0.0511494	-2.78927e-05	0.976056						0.65394	26.3655	0.75
	9.81476	0.0198252	0.0159855	0.0191731	0.051149	-2.78931e-05	0.976049						0.658854	26.3773	0.75
	9.82295	0.01989	0.0159998	0.0191768	0.0511504	-2.78935e-05	0.976076						0.66	26.38	0.75
	9.83114	0.0204121	0.0160722	0.0192101	0.0511491	-2.78944e-05	0.976056						0.66	26.38	0.75
	9.83933	0.0208281	0.016196	0.0193768	0.051152	-2.7895e-05	0.97604						0.663596	26.3494	0.75
	9.84752	0.0208556	0.0161283	0.0194032	0.0511556	-2.78959e-05	0.976038						0.66851	26.3077	0.75
	9.85571	0.0207728	0.0161208	0.0195063	0.051151	-2.78964e-05	0.976038						0.67	26.295	0.75
	9.8639	0.0213282	0.0163504	0.0196404	0.0511473	-2.78951e-05	0.976056						0.67	26.295	0.75
	9.87209	0.0222415	0.0163812	0.0195055	0.0511503	-2.78944e-05	0.976034						0.67	26.2976	0.75
	9.88028	0.0217905	0.0162111	0.0193409	0.0511491	-2.78953e-05	0.976034						0.67	26.3015	0.75
	9.88847	0.0210919	0.0162174	0.0193352	0.0511435	-2.78961e-05	0.976043						0.67	26.303	0.75
	9.89665	0.0208618	0.0161986	0.0193508	0.0511408	-2.78958e-05	0.976038						0.67	26.303	0.75
	9.90484	0.0214489	0.016208	0.0193944	0.0511449	-2.78958e-05	0.976043						0.67	26.3074	0.75
	9.91303	0.0241845	0.0163063	0.0195214	0.0511481	-2.78965e-05	0.976009						0.67	26.3147	0.75
	9.92122	0.0256437	0.0165347	0.0194914	0.0511517	-2.78956e-05	0.976034						0.67	26.318	0.75
	9.92941	0.0209669	0.0162374	0.0193291	0.051151	-2.78964e-05	0.97604						0.67	26.318	0.75
	9.9376	0.0203503	0.0161023	0.0192338	0.0511457	-2.7897e-05	0.976025						0.672562	26.3234	0.75
	9.94579	0.0207215	0.01624	0.0192738	0.0511463	-2.78971e-05	0.976007						0.677476	26.3337	0.75
	9.95398	0.0206977	0.0162786	0.0193701	0.051149	-2.78957e-05	0.976038						0.68	26.339	0.75
	9.96217	0.0208449	0.0162777	0.0194532	0.0511479	-2.78941e-05	0.976041						0.68	26.339	0.75
	9.97036	0.0208656	0.0162236	0.019393	0.0511432	-2.78941e-05	0.97603						0.677782	26.343	0.75
	9.97855	0.0209311	0.0162553	0.0193829	0.0511439	-2.78948e-05	0.97604						0.672868	26.3518	0.75
	9.98674	0.02113	0.016288	0.0193934	0.0511455	-2.78945e-05	0.97605						0.67	26.357	0.75
	9.99493	0.0205798	0.0162189	0.0193582	0.0511458	-2.78943e-05	0.976052						0.67	26.357	0.75
	10.0031	0.0204285	0.0161427	0.0192995	0.0511411	-2.78958e-05	0.976042						0.668127	26.3544	0.75
	10.0113	0.020732	0.0160246	0.0192174	0.0511367	-2.78973e-05	0.976053						0.663213	26.3475	0.75
	10.0195	0.0207437	0.0160748	0.0192526	0.0511381	-2.7898e-05	0.976026						0.66	26.343	0.75
	10.0277	0.0210223	0.0161778	0.0193983	0.0511415	-2.78955e-05	0.976024						0.66	26.343	0.75
	10.0359	0.0217532	0.0162402	0.0194993	0.0511437	-2.78951e-05	0.976039						0.66	26.3357	0.75
	10.0441	0.0217459	0.0162317	0.0194501	0.0511461	-2.78981e-05	0.976025						0.66	26.3121	0.75
	10.0523	0.0212413	0.0161358	0.0193661	0.0511473	-2.78992e-05	0.976048						0.66	26.295	0.75
	10.0605	0.0209703	0.0162114	0.0194059	0.0511458	-2.78996e-05	0.976056						0.66	26.295	0.75
	10.0686	0.0206535	0.0161702	0.0192659	0.051148	-2.7899e-05	0.97605						0.66	26.2961	0.75
	10.0768	0.0211121	0.0165393	0.0193408	0.0511435	-2.78969e-05	0.976019						0.66	26.3005	0.75
	10.085	0.0209272	0.016481	0.0194646	0.0511367	-2.78962e-05	0.976034						0.66	26.304	0.75
	10.0932	0.0208237	0.0161702	0.0193865	0.0511387	-2.78969e-05	0.976043						0.66	26.304	0.75
	10.1014	0.0209182	0.0161804	0.0193109	0.0511431	-2.78971e-05	0.976043						0.658321	26.3058	0.75
	10.1096	0.0205548	0.0161769	0.0193304	0.0511442	-2.78968e-05	0.976034						0.648493	26.3167	0.75
	10.1178	0.024757	0.0165037	0.0194494	0.0511452	-2.78969e-05	0.976043						0.64	26.326	0.75
	10.126	0.0236566	0.0164597	0.0193974	0.0511467	-2.78973e-05	0.976023						0.64	26.326	0.75
	10.1342	0.0213838	0.0161926	0.0193897	0.0511437	-2.78984e-05	0.97604						0.64	26.327	0.75
	10.1423	0.0222718	0.0161327	0.0194821	0.0511419	-2.78976e-05	0.976023						0.64	26.3374	0.75
	10.1505	0.0222173	0.016206	0.0193359	0.0511419	-2.78982e-05	0.976056						0.64	26.347	0.75
	10.1587	0.0207165	0.0162059	0.0192675	0.0511434	-2.78972e-05	0.976043						0.64	26.347	0.75
	10.1669	0.0203272	0.0161047	0.0192807	0.0511434	-2.78964e-05	0.976045						0.640151	26.3475	0.75
	10.1751	0.0202872	0.0160601	0.0192051	0.051143	-2.78968e-05	0.976057						0.645064	26.3632	0.75
	10.1833	0.0205803	0.0160994	0.0192073	0.0511433	-2.78961e-05	0.976034						0.649978	26.3789	0.75
	10.1915	0.0208128	0.016171	0.0193206	0.0511432	-2.78949e-05	0.976017						0.65	26.379	0.75
	10.1997	0.0211858	0.0162619	0.0194454	0.0511448	-2.7894e-05	0.976028						0.65	26.379	0.75
	10.2079	0.0204474	0.0161108	0.0192851	0.051145	-2.78944e-05	0.97605						0.65472	26.3398	0.75
	10.2161	0.0201948	0.01602	0.0192035	0.0511429	-2.78956e-05	0.976056						0.659634	26.299	0.75
	10.2242	0.02074	0.0161178	0.0192514	0.0511453	-2.78957e-05	0.976047						0.66	26.296	0.75
	10.2324	0.0209468	0.0162636	0.0193377	0.0511469	-2.78945e-05	0.976025						0.66	26.296	0.75
	10.2406	0.0205101	0.0162318	0.0193151	0.0511439	-2.78937e-05	0.976052						0.66	26.2991	0.75
	10.2488	0.0204826	0.0161983	0.0192856	0.051141	-2.78947e-05	0.976051						0.66	26.3025	0.75
	10.257	0.0203976	0.016077	0.0192689	0.0511401	-2.78952e-05	0.976039						0.66	26.303	0.75
	10.2652	0.0206902	0.0161029	0.0193096	0.0511432	-2.78935e-05	0.976049						0.66	26.303	0.75
	10.2734	0.0219812	0.016354	0.0193967	0.0511443	-2.78933e-05	0.976042						0.66	26.3086	0.75
	10.2816	0.0217414	0.0164062	0.0193625	0.0511443	-2.7893e-05	0.976044						0.66	26.3155	0.75
	10.2898	0.0203057	0.0161186	0.0191989	0.0511412	-2.7894e-05	0.976065						0.66	26.317	0.75
	10.298	0.0202053	0.0160581	0.0191587	0.0511416	-2.7895e-05	0.976063						0.66	26.317	0.75
	10.3061	0.0199515	0.0160096	0.0191695	0.0511403	-2.78947e-05	0.976036						0.66	26.3258	0.75
	10.3143	0.0199865	0.0160327	0.0191977	0.0511375	-2.78932e-05	0.976054						0.66	26.3376	0.75
	10.3225	0.0202047	0.0160615	0.0191823	0.0511416	-2.78931e-05	0.976042						0.66	26.341	0.75
	10.3307	0.0201446	0.0160797	0.0191793	0.0511436	-2.78937e-05	0.976061						0.66	26.341	0.75
	10.3389	0.0202576	0.0161529	0.0192511	0.0511447	-2.7893e-05	0.976035						0.666684	26.348	0.75
	10.3471	0.0206199	0.0161378	0.0193175	0.0511466	-2.78918e-05	0.976027						0.676511	26.3583	0.75
	10.3553	0.0210882	0.0161813	0.0194493	0.0511457	-2.78919e-05	0.976035						0.68	26.362	0.75
	10.3635	0.0217049	0.0162392	0.0195135	0.0511432	-2.7892e-05	0.976016						0.68	26.362	0.75
	10.3717	0.0224433	0.0163634	0.0195456	0.0511452	-2.78909e-05	0.97601						0.68	26.3533	0.75
	10.3799	0.0207236	0.0162852	0.0193771	0.0511457	-2.789e-05	0.976032						0.68	26.3391	0.75
	10.388	0.020851	0.0161811	0.0193405	0.051138	-2.78886e-05	0.976027						0.68	26.333	0.75
	10.3962	0.0206868	0.016089	0.0193336	0.0511392	-2.78881e-05	0.976018						0.68	26.333	0.75
	10.4044	0.0219209	0.0162347	0.0196462	0.0511422	-2.78881e-05	0.976001						0.68	26.3258	0.75
	10.4126	0.0223216	0.0161257	0.0195583	0.0511395	-2.78863e-05	0.976052						0.68	26.3126	0.75
	10.4208	0.0205268	0.0159966	0.0192795	0.0511354	-2.78876e-05	0.976029						0.68	26.306	0.75
	10.429	0.0212979	0.0161805	0.0193327	0.0511389	-2.78869e-05	0.976035						0.68	26.306	0.75
	10.4372	0.0216443	0.0163421	0.0193916	0.0511446	-2.78854e-05	0.97603						0.68	26.3074	0.75
	10.4454	0.0205089	0.0161308	0.01923	0.0511416	-2.78838e-05	0.976044						0.68	26.3103	0.75
	10.4536	0.0201326	0.0159855	0.0191749	0.051145	-2.78846e-05	0.976029						0.68	26.312	0.75
	10.4617	0.019966	0.0159287	0.0192344	0.0511483	-2.78868e-05	0.976049						0.68	26.312	0.75
	10.4699	0.0205992	0.0160831	0.0193215	0.0511468	-2.78865e-05	0.976038						0.68	26.3161	0.75
	10.4781	0.0210758	0.016182	0.019443	0.0511433	-2.78842e-05	0.976043						0.68	26.3264	0.75
	10.4863	0.0210261	0.0162122	0.0194549	0.051141	-2.7883e-05	0.976043						0.68	26.333	0.75
	10.4945	0.0204764	0.0161106	0.0192465	0.0511421	-2.78833e-05	0.976057						0.68	26.333	0.75
	10.5027	0.0200898	0.0160071	0.0192428	0.0511387	-2.78835e-05	0.976046						0.68	26.3366	0.75
	10.5109	0.0200413	0.0160164	0.0192307	0.0511376	-2.78812e-05	0.976058						0.68	26.3474	0.75
	10.5191	0.0210533	0.016253	0.0192743	0.0511429	-2.78803e-05	0.976029						0.68	26.355	0.75
	10.5273	0.0214875	0.0163594	0.019412	0.0511441	-2.78796e-05	0.97604						0.68	26.355	0.75
	10.5355	0.0218512	0.0163251	0.0193805	0.0511409	-2.78794e-05	0.976011						0.682549	26.3586	0.75
	10.5436	0.0219576	0.0162429	0.0193733	0.0511395	-2.7879e-05	0.976001						0.692377	26.3723	0.75
	10.5518	0.0225761	0.0162475	0.0194629	0.0511396	-2.78779e-05	0.975997						0.7	26.383	0.75
	10.56	0.0214567	0.0160946	0.0193889	0.0511419	-2.78765e-05	0.976032						0.7	26.383	0.75
	10.5682	0.0204612	0.0160533	0.0192833	0.0511435	-2.78755e-05	0.976046						0.7	26.3759	0.75
	10.5764	0.0206671	0.0162165	0.0193785	0.051141	-2.7875e-05	0.976029						0.7	26.3386	0.75
	10.5846	0.0214632	0.0162265	0.0193486	0.0511397	-2.78751e-05	0.976032						0.7	26.307	0.75
	10.5928	0.0223738	0.016135	0.0193395	0.0511417	-2.78754e-05	0.976052						0.7	26.307	0.75
	10.601	0.0206376	0.0160614	0.0193334	0.0511441	-2.78749e-05	0.976034						0.7	26.3073	0.75
	10.6092	0.0202741	0.0159295	0.0192482	0.0511476	-2.78741e-05	0.976032						0.7	26.3097	0.75
	10.6174	0.0208605	0.0160992	0.0192513	0.051146	-2.78734e-05	0.976043						0.7	26.312	0.75
	10.6255	0.0204731	0.0160456	0.0191855	0.0511427	-2.78732e-05	0.976043						0.7	26.312	0.75
	10.6337	0.0202152	0.015996	0.0191811	0.0511433	-2.78733e-05	0.976037						0.699759	26.3121	0.75
	10.6419	0.0203275	0.0160761	0.0192322	0.0511396	-2.78737e-05	0.976042						0.694845	26.3141	0.75
	10.6501	0.0207263	0.0161445	0.0192845	0.051137	-2.78737e-05	0.976036						0.69	26.316	0.75
	10.6583	0.0207138	0.0160767	0.0192196	0.0511363	-2.78744e-05	0.976045						0.69	26.316	0.75
	10.6665	0.0203552	0.0160399	0.0191969	0.0511344	-2.78735e-05	0.976041						0.69	26.316	0.75
	10.6747	0.0201818	0.0160137	0.0192072	0.0511413	-2.78709e-05	0.976021						0.68519	26.3304	0.75
	10.6829	0.0197464	0.0158898	0.019144	0.0511466	-2.787e-05	0.976045						0.680276	26.3452	0.75
	10.6911	0.0198836	0.0159038	0.0191064	0.051142	-2.78695e-05	0.976027						0.68	26.346	0.75
	10.6993	0.0203839	0.016029	0.0191628	0.0511404	-2.78681e-05	0.97606						0.68	26.346	0.75
	10.7074	0.0210601	0.0161845	0.0192121	0.0511442	-2.78673e-05	0.976036						0.68	26.3554	0.75
	10.7156	0.0206205	0.0160866	0.0191842	0.0511455	-2.78671e-05	0.97604						0.68	26.3657	0.75
	10.7238	0.0201729	0.0160213	0.0191475	0.051142	-2.78663e-05	0.976027						0.68	26.367	0.75
	10.732	0.0200744	0.0159847	0.0191166	0.0511402	-2.78663e-05	0.976052						0.68	26.367	0.75
	10.7402	0.0202119	0.0159703	0.0191291	0.0511372	-2.78668e-05	0.97603						0.68	26.3555	0.75
	10.7484	0.0204337	0.0159639	0.0191373	0.0511402	-2.78654e-05	0.976029						0.68	26.3417	0.75
	10.7566	0.0203226	0.0158723	0.0190825	0.0511441	-2.78638e-05	0.976						0.68	26.339	0.75
	10.7648	0.0198676	0.0158454	0.0190542	0.0511409	-2.78626e-05	0.976041						0.68	26.339	0.75
	10.773	0.0196907	0.015826	0.0190773	0.0511393	-2.78633e-05	0.976024						0.68	26.3273	0.75
	10.7812	0.0199934	0.0158622	0.0191211	0.0511394	-2.78636e-05	0.976024						0.68	26.3121	0.75
	10.7893	0.0211965	0.0159828	0.0192182	0.051138	-2.78629e-05	0.976007						0.68	26.308	0.75
	10.7975	0.0201076	0.0159766	0.0191429	0.0511384	-2.78616e-05	0.976041						0.68	26.308	0.75
	10.8057	0.0198666	0.0158603	0.0191077	0.0511436	-2.78616e-05	0.975984						0.676568	26.3104	0.75
	10.8139	0.020464	0.0158737	0.0194704	0.0511396	-2.78607e-05	0.97602						0.671654	26.3138	0.75
	10.8221	0.0216931	0.0159667	0.0196351	0.0511362	-2.78601e-05	0.976027						0.67	26.315	0.75
	10.8303	0.020846	0.0158371	0.0190749	0.0511387	-2.78605e-05	0.976026						0.67	26.315	0.75
	10.8385	0.0208942	0.0158802	0.0190819	0.051137	-2.78603e-05	0.97601						0.666912	26.3236	0.75
	10.8467	0.0218838	0.0160842	0.0192368	0.0511398	-2.78584e-05	0.976005						0.661998	26.3374	0.75
	10.8549	0.0225224	0.0160125	0.0192206	0.0511431	-2.78573e-05	0.97601						0.66	26.343	0.75
	10.863	0.0213008	0.0159781	0.0192237	0.0511371	-2.78597e-05	0.976005						0.66	26.343	0.75
	10.8712	0.0205698	0.0159027	0.0191511	0.0511325	-2.78619e-05	0.976034						0.654513	26.3474	0.75
	10.8794	0.0208614	0.0159958	0.0191657	0.0511328	-2.78611e-05	0.97603						0.644686	26.3553	0.75
	10.8876	0.0207799	0.0160194	0.0191838	0.0511349	-2.7859e-05	0.976025						0.64	26.359	0.75
	10.8958	0.0202436	0.015928	0.0191271	0.0511358	-2.78584e-05	0.976023						0.64	26.359	0.75
	10.904	0.0200205	0.0158695	0.0190994	0.0511363	-2.78583e-05	0.976037						0.644798	26.3643	0.75
	10.9122	0.0196792	0.015793	0.0191148	0.0511404	-2.7858e-05	0.976029						0.654625	26.3751	0.75
	10.9204	0.0199274	0.015812	0.0190438	0.0511404	-2.78567e-05	0.976035						0.66	26.381	0.75
	10.9286	0.0195237	0.0157228	0.0189191	0.0511386	-2.78538e-05	0.976028						0.66	26.381	0.75
	10.9368	0.019646	0.0157297	0.0189384	0.0511372	-2.78527e-05	0.976019						0.655891	26.3662	0.75
	10.9449	0.020041	0.0158764	0.0190445	0.0511358	-2.78529e-05	0.976011						0.646064	26.3308	0.75
	10.9531	0.0201842	0.0158874	0.0190902	0.0511382	-2.78536e-05	0.976036						0.64	26.309	0.75
	10.9613	0.0206173	0.0158579	0.0191237	0.0511358	-2.78542e-05	0.976023						0.64	26.309	0.75
	10.9695	0.0198994	0.015765	0.0190355	0.051136	-2.78538e-05	0.97604						0.64	26.3087	0.75
	10.9777	0.0199537	0.0157675	0.0190119	0.0511391	-2.78529e-05	0.976015						0.64	26.3077	0.75
	10.9859	0.0201715	0.0158483	0.0190548	0.0511385	-2.78527e-05	0.97603						0.64	26.307	0.75
	10.9941	0.019863	0.0157858	0.0190413	0.0511372	-2.78527e-05	0.976004						0.64	26.307	0.75
	11.0023	0.0198782	0.0157676	0.0190063	0.0511384	-2.78512e-05	0.976023						0.64	26.31	0.75
	11.0105	0.0193077	0.0156682	0.0189445	0.0511387	-2.78498e-05	0.976005						0.64	26.3208	0.75
	11.0187	0.0195531	0.015741	0.0190082	0.0511417	-2.78501e-05	0.976029						0.64	26.329	0.75
	11.0268	0.0203404	0.0158661	0.0190787	0.0511391	-2.78496e-05	0.976012						0.64	26.329	0.75
	11.035	0.0207941	0.0158956	0.0190617	0.051138	-2.78499e-05	0.976034						0.64	26.3312	0.75
	11.0432	0.0209462	0.0159684	0.0190917	0.0511424	-2.78486e-05	0.976012						0.64	26.3421	0.75
	11.0514	0.0205632	0.0159427	0.0190618	0.0511402	-2.78466e-05	0.976015						0.64	26.351	0.75
	11.0596	0.0203321	0.0159415	0.0191418	0.051138	-2.78465e-05	0.975986						0.64	26.351	0.75
	11.0678	0.0204195	0.0157796	0.0190448	0.0511377	-2.78485e-05	0.97601						0.64	26.3527	0.75
	11.076	0.0195806	0.0157121	0.0189366	0.0511372	-2.78496e-05	0.976012						0.64	26.365	0.75
	11.0842	0.020073	0.0158059	0.0190843	0.0511402	-2.78488e-05	0.976016						0.64	26.376	0.75
	11.0924	0.0210937	0.0159466	0.0192586	0.0511431	-2.78477e-05	0.976017						0.64	26.376	0.75
	11.1006	0.0221297	0.0159757	0.0191824	0.051137	-2.78472e-05	0.976045						0.64	26.3748	0.75
	11.1087	0.0205544	0.0159506	0.0190743	0.0511369	-2.78474e-05	0.976031						0.64	26.3571	0.75
	11.1169	0.0202481	0.0159103	0.0190487	0.0511368	-2.78476e-05	0.976005						0.64	26.34	0.75
	11.1251	0.020913	0.0159193	0.0190476	0.0511398	-2.78484e-05	0.976026						0.64	26.34	0.75
	11.1333	0.0205856	0.0158967	0.0190257	0.0511437	-2.78464e-05	0.976028						0.64	26.34	0.75
	11.1415	0.0199034	0.0158096	0.0189918	0.0511409	-2.78448e-05	0.976028						0.64	26.3273	0.75
	11.1497	0.0202831	0.015814	0.0190506	0.0511386	-2.78426e-05	0.976001						0.64	26.3145	0.75
	11.1579	0.0238752	0.0159634	0.0192474	0.051137	-2.78433e-05	0.975992						0.64	26.314	0.75
	11.1661	0.023427	0.0159003	0.0191443	0.0511371	-2.78444e-05	0.976014						0.64	26.314	0.75
	11.1743	0.0200455	0.0157372	0.0190371	0.051139	-2.78428e-05	0.976014						0.630887	26.3186	0.75
	11.1825	0.0200006	0.0157765	0.0190302	0.051138	-2.78425e-05	0.976018						0.621059	26.3235	0.75
	11.1906	0.0203283	0.0159301	0.0190608	0.0511358	-2.78443e-05	0.976003						0.62	26.324	0.75
	11.1988	0.0209098	0.0159218	0.019261	0.0511327	-2.7845e-05	0.975968						0.62	26.324	0.75
	11.207	0.0209294	0.0158006	0.0194358	0.0511317	-2.78431e-05	0.976001						0.624212	26.3328	0.75
	11.2152	0.0217648	0.0160876	0.0193947	0.0511378	-2.78415e-05	0.975998						0.629126	26.3432	0.75
	11.2234	0.0211618	0.0160498	0.0191194	0.0511394	-2.7842e-05	0.976008						0.63	26.345	0.75
	11.2316	0.0199103	0.0157677	0.018998	0.0511405	-2.78409e-05	0.976043						0.63	26.345	0.75
	11.2398	0.0199802	0.0157116	0.0189513	0.0511394	-2.78411e-05	0.975999						0.633867	26.3531	0.75
	11.248	0.0212855	0.0157273	0.01903	0.0511366	-2.78424e-05	0.976009						0.638781	26.3634	0.75
	11.2562	0.0207162	0.0158014	0.0192009	0.0511381	-2.78435e-05	0.976023						0.64	26.366	0.75
	11.2643	0.0196115	0.0156636	0.0190112	0.0511331	-2.78423e-05	0.975999						0.64	26.366	0.75
	11.2725	0.020003	0.015847	0.0189986	0.0511343	-2.78412e-05	0.97603						0.643523	26.3695	0.75
	11.2807	0.0198572	0.015745	0.018924	0.05114	-2.78411e-05	0.976007						0.648437	26.3744	0.75
	11.2889	0.0199088	0.0157269	0.0189015	0.0511331	-2.78409e-05	0.976012						0.65	26.376	0.75
	11.2971	0.0197925	0.0157701	0.0189665	0.0511325	-2.78408e-05	0.975992						0.65	26.376	0.75
	11.3053	0.0198833	0.0157102	0.0190548	0.0511373	-2.78396e-05	0.975986						0.65	26.3557	0.75
	11.3135	0.021672	0.0159219	0.0192982	0.0511408	-2.78391e-05	0.975996						0.65	26.3242	0.75
	11.3217	0.0208267	0.0159706	0.0190492	0.0511416	-2.78395e-05	0.976005						0.65	26.312	0.75
	11.3299	0.0203344	0.0157641	0.018966	0.0511394	-2.78401e-05	0.975949						0.65	26.312	0.75
	11.3381	0.0215391	0.015857	0.0190935	0.0511409	-2.78405e-05	0.976001						0.65	26.3146	0.75
	11.3462	0.0210108	0.0159548	0.0190524	0.0511408	-2.78398e-05	0.97599						0.65	26.319	0.75
	11.3544	0.0199603	0.0157238	0.0189197	0.051141	-2.78385e-05	0.976013						0.65	26.321	0.75
	11.3626	0.0194679	0.0156281	0.0188636	0.0511368	-2.78389e-05	0.976						0.65	26.321	0.75
	11.3708	0.0199851	0.0157399	0.018929	0.0511331	-2.78386e-05	0.976017						0.652489	26.3235	0.75
	11.379	0.0197428	0.015667	0.0188843	0.0511305	-2.78362e-05	0.976014						0.657403	26.3284	0.75
	11.3872	0.0197274	0.0156398	0.0188822	0.0511336	-2.78345e-05	0.976029						0.66	26.331	0.75
	11.3954	0.0205943	0.0158307	0.0189717	0.0511378	-2.78357e-05	0.976005						0.66	26.331	0.75
	11.4036	0.0208321	0.0158851	0.0190589	0.051138	-2.78369e-05	0.976008						0.66429	26.3361	0.75
	11.4118	0.0209483	0.0159018	0.0191047	0.0511414	-2.78364e-05	0.976031						0.674118	26.3479	0.75
	11.42	0.0200463	0.015769	0.0189708	0.0511428	-2.78352e-05	0.97603						0.68	26.355	0.75
	11.4281	0.0197054	0.0157268	0.0189451	0.0511444	-2.78332e-05	0.976012						0.68	26.355	0.75
	11.4363	0.0194349	0.015647	0.0188799	0.0511431	-2.78335e-05	0.976025						0.68	26.3595	0.75
	11.4445	0.0193469	0.0156202	0.0188561	0.0511392	-2.78344e-05	0.975988						0.68	26.3718	0.75
	11.4527	0.0199721	0.0157175	0.0189399	0.051136	-2.78338e-05	0.976002						0.68	26.38	0.75
	11.4609	0.0198287	0.0157067	0.0189115	0.0511376	-2.78323e-05	0.976003						0.68	26.38	0.75
	11.4691	0.0192908	0.0156041	0.0188309	0.0511397	-2.78316e-05	0.976019						0.678544	26.3701	0.75
	11.4773	0.0192708	0.0156078	0.0188209	0.0511427	-2.7832e-05	0.976003						0.67363	26.3367	0.75
	11.4855	0.0197052	0.0157018	0.0188897	0.0511435	-2.78322e-05	0.975988						0.67	26.312	0.75
	11.4937	0.0203666	0.0158196	0.0190487	0.0511426	-2.78319e-05	0.97601						0.67	26.312	0.75
	11.5019	0.0208148	0.0158386	0.0191121	0.0511424	-2.7831e-05	0.97598						0.67	26.3118	0.75
	11.51	0.0208447	0.0158668	0.0191052	0.0511414	-2.78313e-05	0.975987						0.67	26.3108	0.75
	11.5182	0.0210729	0.0158045	0.0191232	0.051141	-2.78329e-05	0.975986						0.67	26.31	0.75
	11.5264	0.0203154	0.0157408	0.0190619	0.0511366	-2.78327e-05	0.975986						0.67	26.31	0.75
	11.5346	0.020766	0.0159037	0.0191407	0.0511382	-2.78315e-05	0.97598						0.669233	26.311	0.75
	11.5428	0.0226103	0.016169	0.0192143	0.0511409	-2.78292e-05	0.976016						0.664319	26.3174	0.75
	11.551	0.02014	0.0157019	0.0188737	0.0511417	-2.78284e-05	0.975999						0.66	26.323	0.75
	11.5592	0.0195497	0.0156195	0.0188384	0.0511432	-2.78296e-05	0.976017						0.66	26.323	0.75
	11.5674	0.0195635	0.0156754	0.0188667	0.051143	-2.78307e-05	0.975999						0.659578	26.3239	0.75
	11.5756	0.019498	0.0156758	0.0188959	0.0511427	-2.78305e-05	0.976012						0.654664	26.3347	0.75
	11.5838	0.0202279	0.0157588	0.0189585	0.0511444	-2.78297e-05	0.976016						0.65	26.345	0.75
	11.5919	0.0200129	0.0157409	0.0189354	0.0511441	-2.78292e-05	0.976008						0.65	26.345	0.75
	11.6001	0.0192996	0.0156248	0.0188697	0.0511449	-2.78296e-05	0.976015						0.650078	26.3451	0.75
	11.6083	0.0192604	0.015569	0.018822	0.0511465	-2.78303e-05	0.976019						0.654992	26.3545	0.75
	11.6165	0.0191289	0.0155209	0.0187896	0.0511478	-2.78288e-05	0.976						0.659906	26.3638	0.75
	11.6247	0.0191476	0.015531	0.018787	0.0511512	-2.78278e-05	0.976012						0.66	26.364	0.75
	11.6329	0.0196027	0.0157064	0.0188836	0.0511493	-2.78274e-05	0.976017						0.66	26.364	0.75
	11.6411	0.0195069	0.0156948	0.0188883	0.0511429	-2.78274e-05	0.975988						0.655353	26.364	0.75
	11.6493	0.0199056	0.0157087	0.0189483	0.0511458	-2.78279e-05	0.975943						0.650439	26.364	0.75
	11.6575	0.0230512	0.0160014	0.0192931	0.0511489	-2.78273e-05	0.976002						0.65	26.364	0.75
	11.6656	0.0232875	0.0158047	0.0189618	0.0511464	-2.78269e-05	0.976007						0.65	26.364	0.75
	11.6738	0.0197614	0.0156264	0.0188876	0.0511473	-2.78281e-05	0.976						0.65	26.3412	0.75
	11.682	0.019554	0.0156512	0.0189003	0.0511455	-2.78291e-05	0.976						0.65	26.3152	0.75
	11.6902	0.0196359	0.015614	0.0189499	0.0511459	-2.78288e-05	0.975995						0.65	26.311	0.75
	11.6984	0.0198266	0.0156632	0.0189713	0.0511463	-2.78279e-05	0.975998						0.65	26.311	0.75
	11.7066	0.0205456	0.0158404	0.0189853	0.051147	-2.78273e-05	0.976003						0.646042	26.3114	0.75
	11.7148	0.020336	0.0158138	0.0189627	0.0511516	-2.78273e-05	0.975992						0.641128	26.3119	0.75
	11.723	0.0199314	0.0157568	0.0189406	0.0511534	-2.78273e-05	0.976031						0.64	26.312	0.75
	11.7312	0.0194162	0.0155813	0.0188516	0.0511506	-2.7827e-05	0.976023						0.64	26.312	0.75
	11.7394	0.019421	0.0155912	0.0188398	0.0511492	-2.78266e-05	0.976005						0.64	26.321	0.75
	11.7475	0.0194037	0.0156059	0.0188518	0.0511515	-2.78259e-05	0.976026						0.64	26.3333	0.75
	11.7557	0.0195008	0.0156207	0.0188811	0.0511487	-2.78266e-05	0.976012						0.64	26.337	0.75
	11.7639	0.0200225	0.015684	0.018956	0.0511442	-2.78272e-05	0.976002						0.64	26.337	0.75
	11.7721	0.0198926	0.0155913	0.0188899	0.0511538	-2.78263e-05	0.976002						0.64	26.3416	0.75
	11.7803	0.019493	0.0155478	0.0188366	0.0511563	-2.78251e-05	0.975991						0.64	26.3485	0.75
	11.7885	0.0207015	0.0157087	0.0190079	0.051148	-2.78247e-05	0.975982						0.64	26.351	0.75
	11.7967	0.0232956	0.01589	0.0191515	0.0511483	-2.7825e-05	0.975979						0.64	26.351	0.75
	11.8049	0.0199564	0.015633	0.0188639	0.0511484	-2.78252e-05	0.975993						0.642925	26.3568	0.75
	11.8131	0.0200088	0.0156465	0.018855	0.0511477	-2.78242e-05	0.97599						0.647838	26.3667	0.75
	11.8213	0.019954	0.0157089	0.0189301	0.0511493	-2.78238e-05	0.975987						0.65	26.371	0.75
	11.8294	0.0197093	0.0156832	0.018916	0.0511495	-2.78241e-05	0.976002						0.65	26.371	0.75
	11.8376	0.0195629	0.0156089	0.0188265	0.0511523	-2.78237e-05	0.97599						0.64484	26.3535	0.75
	11.8458	0.0194673	0.0155959	0.0187993	0.0511565	-2.78227e-05	0.976009						0.635012	26.32	0.75
	11.854	0.0193666	0.0156076	0.0188074	0.0511568	-2.78207e-05	0.975998						0.63	26.303	0.75
	11.8622	0.0194512	0.0156239	0.0188348	0.0511549	-2.78196e-05	0.975971						0.63	26.303	0.75
	11.8704	0.0215143	0.0158448	0.0190937	0.051155	-2.78201e-05	0.975996						0.63	26.3034	0.75
	11.8786	0.0220525	0.0159921	0.0192153	0.0511583	-2.78203e-05	0.975994						0.63	26.3044	0.75
	11.8868	0.0212741	0.015927	0.0189796	0.0511608	-2.78218e-05	0.975978						0.63	26.305	0.75
	11.895	0.0212646	0.0158416	0.0190402	0.0511614	-2.78214e-05	0.97598						0.63	26.305	0.75
	11.9032	0.0233285	0.0158961	0.0191164	0.0511594	-2.78199e-05	0.975957						0.628109	26.3069	0.75
	11.9113	0.0208645	0.0156968	0.018924	0.0511565	-2.78186e-05	0.975985						0.623195	26.3118	0.75
	11.9195	0.0193093	0.0155754	0.018823	0.0511587	-2.78186e-05	0.975986						0.62	26.315	0.75
	11.9277	0.0198732	0.0157427	0.0189027	0.0511568	-2.78191e-05	0.975963						0.62	26.315	0.75
	11.9359	0.0214227	0.0158033	0.0189542	0.0511548	-2.7819e-05	0.975981						0.621546	26.3192	0.75
	11.9441	0.0217998	0.0157937	0.0189041	0.051159	-2.78181e-05	0.975995						0.62646	26.3324	0.75
	11.9523	0.0198501	0.0156693	0.0188367	0.0511581	-2.78168e-05	0.975986						0.63	26.342	0.75
	11.9605	0.0192249	0.0155921	0.0188336	0.0511587	-2.78157e-05	0.975978						0.63	26.342	0.75
	11.9687	0.0194045	0.0156127	0.0188777	0.0511627	-2.78157e-05	0.975996						0.631202	26.3445	0.75
	11.9769	0.019805	0.0156876	0.018921	0.051166	-2.78155e-05	0.975978						0.636116	26.3548	0.75
	11.985	0.021248	0.0158538	0.0191019	0.051168	-2.78155e-05	0.975985						0.64	26.363	0.75
	11.9932	0.021639	0.0158349	0.0191596	0.0511633	-2.78133e-05	0.975965						0.64	26.363	0.75
	12.0014	0.0199865	0.0156028	0.0189728	0.0511614	-2.78136e-05	0.975966						0.64	26.3629	0.75
	12.0096	0.0194486	0.0155681	0.0188485	0.0511648	-2.78144e-05	0.975988						0.64	26.3624	0.75
	12.0178	0.0198224	0.0156578	0.0188665	0.0511695	-2.78127e-05	0.975961						0.64	26.362	0.75
	12.026	0.0195266	0.0155908	0.0188254	0.0511701	-2.78125e-05	0.975998						0.64	26.362	0.75
	12.0342	0.0194944	0.0155886	0.0188137	0.0511667	-2.78125e-05	0.975983						0.64	26.3592	0.75
	12.0424	0.0202583	0.0157327	0.0188838	0.0511699	-2.78121e-05	0.975996						0.64	26.3327	0.75
	12.0506	0.0195146	0.0156112	0.0188308	0.051174	-2.78118e-05	0.975985						0.64	26.308	0.75
	12.0588	0.0196246	0.0156412	0.0188529	0.0511715	-2.78118e-05	0.975993						0.64	26.308	0.75
	12.0669	0.0202626	0.0158366	0.0189584	0.0511732	-2.78112e-05	0.975986						0.64	26.308	0.75
	12.0751	0.0203432	0.0157834	0.018916	0.0511763	-2.78097e-05	0.975995						0.64	26.309	0.75
	12.0833	0.0194785	0.0156024	0.0188231	0.0511749	-2.78083e-05	0.976002						0.64	26.31	0.75
	12.0915	0.0193741	0.0156071	0.018851	0.0511744	-2.78075e-05	0.975992						0.64	26.31	0.75
	12.0997	0.0197189	0.0156818	0.0189415	0.0511704	-2.78065e-05	0.976019						0.64	26.31	0.75
	12.1079	0.020509	0.0157729	0.018994	0.0511719	-2.78058e-05	0.976005						0.649475	26.3185	0.75
	12.1161	0.0211206	0.0161202	0.0190496	0.0511842	-2.78058e-05	0.975985						0.659303	26.3274	0.75
	12.1243	0.01985	0.0158033	0.0189329	0.0511866	-2.78071e-05	0.975996						0.66	26.328	0.75
	12.1325	0.0195381	0.0156642	0.0189708	0.0511818	-2.78077e-05	0.975981						0.66	26.328	0.75
	12.1407	0.0212566	0.016036	0.0191836	0.051178	-2.78079e-05	0.975982						0.66	26.3394	0.75
	12.1488	0.0217973	0.0159144	0.0191093	0.0511767	-2.78058e-05	0.975985						0.66	26.3522	0.75
	12.157	0.0203846	0.0157019	0.0189848	0.0511833	-2.7804e-05	0.975998						0.66	26.354	0.75
	12.1652	0.0196798	0.0156556	0.0189297	0.0511844	-2.78052e-05	0.975996						0.66	26.354	0.75
	12.1734	0.0195047	0.0156465	0.0189171	0.051184	-2.78068e-05	0.975987						0.66	26.3686	0.75
	12.1816	0.019754	0.0157307	0.0189926	0.051188	-2.78062e-05	0.975999						0.66	26.3863	0.75
	12.1898	0.0197795	0.0157407	0.0190312	0.0511889	-2.7806e-05	0.975973						0.66	26.39	0.75
	12.198	0.0208363	0.0157675	0.0189288	0.0511848	-2.7807e-05	0.975943						0.66	26.39	0.75
	12.2062	0.0205762	0.0156776	0.0189882	0.0511824	-2.78075e-05	0.975973						0.656296	26.357	0.75
	12.2144	0.0219342	0.0159768	0.0192697	0.0511867	-2.78083e-05	0.975969						0.651382	26.3133	0.75
	12.2226	0.0243485	0.0165034	0.0193503	0.0511923	-2.78092e-05	0.975981						0.65	26.301	0.75
	12.2307	0.021732	0.0161206	0.019179	0.0511935	-2.78078e-05	0.975998						0.65	26.301	0.75
	12.2389	0.0198673	0.0157367	0.018984	0.051198	-2.78073e-05	0.976003						0.65	26.303	0.75
	12.2471	0.0196669	0.015689	0.018928	0.0512013	-2.78068e-05	0.975997						0.65	26.306	0.75
	12.2553	0.0198427	0.0156497	0.0189299	0.0512012	-2.78073e-05	0.97599						0.65	26.307	0.75
	12.2635	0.0194106	0.0155552	0.018858	0.051201	-2.78062e-05	0.976011						0.65	26.307	0.75
	12.2717	0.0199826	0.0157104	0.0188753	0.0512042	-2.78049e-05	0.975959						0.646985	26.3118	0.75
	12.2799	0.0202775	0.015814	0.0189211	0.05121	-2.7805e-05	0.975999						0.642071	26.3197	0.75
	12.2881	0.0193819	0.0156127	0.018841	0.0512066	-2.78047e-05	0.976007						0.64	26.323	0.75
	12.2963	0.0192298	0.015596	0.0188465	0.0512011	-2.78051e-05	0.975983						0.64	26.323	0.75
	12.3045	0.0192584	0.0155968	0.0188777	0.0512022	-2.78056e-05	0.975985						0.637329	26.3291	0.75
	12.3126	0.0193124	0.0156115	0.0188697	0.051211	-2.78054e-05	0.97599						0.632416	26.3404	0.75
	12.3208	0.0200528	0.0157582	0.0189109	0.0512179	-2.78045e-05	0.975984						0.63	26.346	0.75
	12.329	0.0198263	0.0157313	0.018924	0.0512135	-2.7803e-05	0.976011						0.63	26.346	0.75
	12.3372	0.019218	0.0155848	0.0188442	0.0512116	-2.78017e-05	0.975986						0.627674	26.3511	0.75
	12.3454	0.0193888	0.0156232	0.0189008	0.0512223	-2.78027e-05	0.975988						0.62276	26.3619	0.75
	12.3536	0.0198212	0.0157333	0.0189901	0.0512249	-2.78037e-05	0.975982						0.62	26.368	0.75
	12.3618	0.0200572	0.0157667	0.0190126	0.0512231	-2.78025e-05	0.975956						0.62	26.368	0.75
	12.37	0.0208037	0.015815	0.0191386	0.0512209	-2.7802e-05	0.975942						0.623963	26.3628	0.75
	12.3782	0.0208617	0.015651	0.0189904	0.0512207	-2.78025e-05	0.975993						0.633791	26.3501	0.75
	12.3863	0.0199567	0.0156491	0.0189276	0.0512269	-2.78022e-05	0.975971						0.64	26.342	0.75
	12.3945	0.0200332	0.0157497	0.0190278	0.0512321	-2.78028e-05	0.97598						0.64	26.342	0.75
	12.4027	0.0204347	0.0157967	0.0190394	0.0512335	-2.78029e-05	0.975979						0.64	26.3355	0.75
	12.4109	0.0205595	0.0158677	0.0190573	0.051236	-2.78024e-05	0.975976						0.64	26.3158	0.75
	12.4191	0.01981	0.0157205	0.0189646	0.0512406	-2.78017e-05	0.975978						0.64	26.302	0.75
	12.4273	0.0195881	0.015674	0.0188967	0.0512423	-2.78026e-05	0.975983						0.64	26.302	0.75
	12.4355	0.0194415	0.0156211	0.0188414	0.0512423	-2.78046e-05	0.975976						0.641292	26.3036	0.75
	12.4437	0.0196006	0.0156417	0.0189105	0.0512448	-2.78054e-05	0.975965						0.646206	26.3094	0.75
	12.4519	0.0211183	0.0157932	0.0191341	0.05125	-2.78048e-05	0.975977						0.65	26.314	0.75
	12.4601	0.0209157	0.0158836	0.019058	0.0512515	-2.78037e-05	0.97598						0.65	26.314	0.75
	12.4682	0.0206606	0.0159543	0.0190344	0.0512559	-2.78023e-05	0.975978						0.649052	26.3158	0.75
	12.4764	0.019913	0.0157775	0.0189392	0.0512604	-2.78011e-05	0.975986						0.644138	26.3251	0.75
	12.4846	0.0193279	0.0156097	0.0189137	0.0512645	-2.77999e-05	0.975974						0.64	26.333	0.75
	12.4928	0.0195616	0.0156344	0.0189709	0.0512656	-2.78009e-05	0.975972						0.64	26.333	0.75
	12.501	0.0204244	0.0157655	0.0190558	0.0512645	-2.78036e-05	0.975974						0.64	26.3341	0.75
	12.5092	0.0202169	0.0158025	0.0190898	0.0512676	-2.78039e-05	0.97596						0.64	26.3429	0.75
	12.5174	0.0201389	0.0158585	0.0190281	0.0512739	-2.7804e-05	0.975986						0.64	26.351	0.75
	12.5256	0.0197007	0.0157779	0.0189431	0.0512806	-2.78027e-05	0.975977						0.64	26.351	0.75
	12.5338	0.0192705	0.015649	0.0189054	0.0512835	-2.78036e-05	0.975983						0.64	26.3517	0.75
	12.542	0.0200337	0.0157431	0.0189559	0.051285	-2.78055e-05	0.975971						0.64	26.365	0.75
	12.5501	0.0198761	0.0157296	0.0189329	0.0512888	-2.78052e-05	0.975985						0.64	26.378	0.75
	12.5583	0.0196634	0.0156981	0.0189736	0.0512908	-2.78041e-05	0.975987						0.64	26.378	0.75
	12.5665	0.0198536	0.0157716	0.0190026	0.0512971	-2.78037e-05	0.975985						0.64	26.378	0.75
	12.5747	0.0198383	0.0157554	0.0189453	0.0513039	-2.78027e-05	0.975977						0.635172	26.3355	0.75
	12.5829	0.0195632	0.0156843	0.0189132	0.0513039	-2.78023e-05	0.975985						0.630258	26.2923	0.75
	12.5911	0.0192448	0.015615	0.0188908	0.0513088	-2.78041e-05	0.975964						0.63	26.29	0.75
	12.5993	0.019414	0.0156466	0.0189416	0.0513142	-2.78041e-05	0.975983						0.63	26.29	0.75
	12.6075	0.0207173	0.0158302	0.0190933	0.0513155	-2.78036e-05	0.975981						0.63	26.2949	0.75
	12.6157	0.0228122	0.0160253	0.0192682	0.0513136	-2.78035e-05	0.975982						0.63	26.3003	0.75
	12.6239	0.02004	0.0157117	0.0190258	0.0513182	-2.78038e-05	0.975986						0.63	26.301	0.75
	12.632	0.0203504	0.0157377	0.019049	0.0513248	-2.78029e-05	0.975992						0.63	26.301	0.75
	12.6402	0.0206842	0.0158035	0.0190151	0.0513296	-2.78022e-05	0.975979						0.625861	26.3085	0.75
	12.6484	0.0198106	0.0157161	0.0189472	0.0513409	-2.78023e-05	0.975976						0.620947	26.3173	0.75
	12.6566	0.0202515	0.0157861	0.0190657	0.0513424	-2.78004e-05	0.975999						0.62	26.319	0.75
	12.6648	0.0201142	0.0158684	0.0190303	0.0513392	-2.77997e-05	0.975993						0.62	26.319	0.75
	12.673	0.0195597	0.0157383	0.0189169	0.0513461	-2.78011e-05	0.975971						0.62	26.3273	0.75
	12.6812	0.0197786	0.0158201	0.019018	0.0513563	-2.78011e-05	0.975993						0.62	26.3382	0.75
	12.6894	0.0207435	0.0160099	0.0192487	0.0513649	-2.77998e-05	0.975956						0.62	26.341	0.75
	12.6976	0.0212822	0.0159545	0.0191199	0.051366	-2.77999e-05	0.975999						0.62	26.341	0.75
	12.7058	0.0195647	0.0157262	0.0189385	0.0513724	-2.78007e-05	0.975973						0.61655	26.3472	0.75
	12.7139	0.0191536	0.0156403	0.0189247	0.0513821	-2.78004e-05	0.97598						0.611636	26.3561	0.75
	12.7221	0.0200225	0.0157727	0.019067	0.0513876	-2.77997e-05	0.97598						0.61	26.359	0.75
	12.7303	0.0217028	0.0158522	0.0191583	0.0513917	-2.78001e-05	0.976001						0.61	26.359	0.75
	12.7385	0.0208924	0.0158268	0.0190373	0.0513923	-2.77997e-05	0.975973						0.61	26.3506	0.75
	12.7467	0.0198072	0.0157867	0.0190539	0.0514009	-2.78016e-05	0.975983						0.61	26.3373	0.75
	12.7549	0.0197476	0.01573	0.0191144	0.0514099	-2.7803e-05	0.97597						0.61	26.332	0.75
	12.7631	0.0201282	0.0159268	0.0191218	0.0514139	-2.78008e-05	0.97599						0.61	26.332	0.75
	12.7713	0.019475	0.015727	0.0189873	0.0514175	-2.77984e-05	0.97599						0.61	26.3234	0.75
	12.7795	0.0193557	0.0156801	0.0189876	0.0514216	-2.77971e-05	0.975979						0.61	26.3082	0.75
	12.7876	0.0198632	0.0157626	0.0191333	0.0514343	-2.77977e-05	0.975991						0.61	26.301	0.75
	12.7958	0.0202195	0.0157472	0.0192559	0.0514424	-2.77992e-05	0.975966						0.61	26.301	0.75
	12.804	0.02045	0.0157878	0.0192806	0.0514439	-2.7799e-05	0.975981						0.61	26.3017	0.75
	12.8122	0.0203642	0.01589	0.0191797	0.0514491	-2.77974e-05	0.975978						0.61	26.3032	0.75
	12.8204	0.0204905	0.0158783	0.019224	0.0514563	-2.77964e-05	0.97599						0.61	26.304	0.75
	12.8286	0.0230603	0.0159695	0.0192894	0.0514662	-2.77955e-05	0.975954						0.61	26.304	0.75
	12.8368	0.0204546	0.0158398	0.0190868	0.0514745	-2.77948e-05	0.975963						0.612072	26.3098	0.75
	12.845	0.0193283	0.0156905	0.0190081	0.0514779	-2.7795e-05	0.975982						0.616986	26.3236	0.75
	12.8532	0.0196582	0.0157442	0.0190918	0.0514833	-2.77955e-05	0.975967						0.62	26.332	0.75
	12.8614	0.0206811	0.0159002	0.0191732	0.0514963	-2.77969e-05	0.975986						0.62	26.332	0.75
	12.8695	0.0220755	0.0159198	0.0192614	0.0515076	-2.77964e-05	0.975995						0.62	26.3355	0.75
	12.8777	0.0204203	0.0158146	0.0191355	0.051511	-2.77957e-05	0.975982						0.62	26.3453	0.75
	12.8859	0.0195835	0.0157629	0.0190292	0.0515113	-2.7796e-05	0.975989						0.62	26.352	0.75
	12.8941	0.0199741	0.0158651	0.0191038	0.0515199	-2.77945e-05	0.975975						0.62	26.352	0.75
	12.9023	0.0198445	0.0158144	0.0191893	0.0515284	-2.77931e-05	0.975985						0.62	26.3559	0.75
	12.9105	0.0197972	0.0157957	0.0190533	0.0515331	-2.77922e-05	0.975991						0.62	26.3696	0.75
	12.9187	0.0196412	0.0157366	0.0189936	0.0515397	-2.77912e-05	0.97599						0.62	26.38	0.75
	12.9269	0.0197056	0.0157446	0.0190503	0.0515513	-2.779e-05	0.975972						0.62	26.38	0.75
	12.9351	0.0207245	0.0159119	0.0192511	0.0515588	-2.77882e-05	0.975986						0.621039	26.372	0.75
	12.9433	0.0213597	0.0160284	0.0192273	0.0515649	-2.77872e-05	0.975991						0.625952	26.3342	0.75
	12.9514	0.020989	0.0158707	0.0192244	0.0515814	-2.77884e-05	0.975987						0.63	26.303	0.75
	12.9596	0.0198101	0.0157751	0.0191177	0.051591	-2.77893e-05	0.975973						0.63	26.303	0.75
	12.9678	0.0197423	0.0158126	0.019104	0.0515985	-2.77883e-05	0.97598						0.63	26.3033	0.75
	12.976	0.0197809	0.0157799	0.0190562	0.0516038	-2.77882e-05	0.975985						0.63	26.3052	0.75
	12.9842	0.019578	0.0157544	0.019017	0.0516046	-2.7788e-05	0.975998						0.63	26.307	0.75
	12.9924	0.0197404	0.0158095	0.0190693	0.0516136	-2.77879e-05	0.975968						0.63	26.307	0.75
	13.0006	0.0204291	0.0159333	0.0191643	0.0516285	-2.77876e-05	0.975987						0.630349	26.3074	0.75
	13.0088	0.0209632	0.0160347	0.0192228	0.0516381	-2.77867e-05	0.975988						0.635263	26.3128	0.75
	13.017	0.0205468	0.0159991	0.0191835	0.0516386	-2.7785e-05	0.975987						0.64	26.318	0.75
	13.0252	0.0199257	0.0158705	0.0191129	0.0516411	-2.77838e-05	0.975983						0.64	26.318	0.75
	13.0333	0.0198827	0.0158345	0.0190867	0.0516527	-2.77827e-05	0.976005						0.640015	26.318	0.75
	13.0415	0.0197751	0.0158198	0.0191293	0.0516679	-2.77816e-05	0.975968						0.654756	26.3328	0.75
	13.0497	0.0199693	0.0158607	0.019183	0.0516759	-2.77805e-05	0.975999						0.669498	26.3475	0.75
	13.0579	0.0207982	0.0159268	0.019162	0.0516788	-2.77784e-05	0.975999						0.67	26.348	0.75
	13.0661	0.0196115	0.0157905	0.0190911	0.0516906	-2.77762e-05	0.975991						0.67	26.348	0.75
	13.0743	0.0195999	0.0157589	0.0191179	0.0516995	-2.77755e-05	0.975981						0.665426	26.3585	0.75
	13.0825	0.0202893	0.0158634	0.0192697	0.0517067	-2.77751e-05	0.976001						0.660512	26.3698	0.75
	13.0907	0.0205284	0.0159418	0.0192744	0.0517206	-2.77747e-05	0.975987						0.66	26.371	0.75
	13.0989	0.0198185	0.0158313	0.0191475	0.051733	-2.77739e-05	0.975977						0.66	26.371	0.75
	13.107	0.0202617	0.0158537	0.0191552	0.0517417	-2.77734e-05	0.975974						0.66	26.3545	0.75
	13.1152	0.0209733	0.0159261	0.0191751	0.0517475	-2.77724e-05	0.975981						0.66	26.3353	0.75
	13.1234	0.020514	0.0159226	0.0192657	0.0517573	-2.77701e-05	0.975955						0.66	26.332	0.75
	13.1316	0.0214108	0.0160857	0.019495	0.0517661	-2.77679e-05	0.97598						0.66	26.332	0.75
	13.1398	0.0205036	0.0159483	0.0192492	0.0517764	-2.77655e-05	0.975973						0.66	26.3196	0.75
	13.148	0.0206658	0.0159471	0.0192208	0.0517855	-2.77646e-05	0.975999						0.66	26.3038	0.75
	13.1562	0.02151	0.0159759	0.0192445	0.0517913	-2.77642e-05	0.975964						0.66	26.3	0.75
	13.1644	0.0201279	0.0158423	0.0191507	0.0518029	-2.7763e-05	0.975973						0.66	26.3	0.75
	13.1726	0.0196964	0.0158245	0.0191845	0.0518137	-2.77622e-05	0.975994						0.667081	26.3014	0.75
	13.1808	0.0200685	0.015963	0.0193228	0.0518239	-2.7762e-05	0.975985						0.676909	26.3034	0.75
	13.1889	0.0207579	0.0161262	0.0192686	0.0518377	-2.77609e-05	0.975985						0.68	26.304	0.75
	13.1971	0.0212924	0.0161742	0.0193332	0.0518456	-2.77585e-05	0.975968						0.68	26.304	0.75
	13.2053	0.0242995	0.0161051	0.019321	0.0518548	-2.77563e-05	0.97598						0.676804	26.3126	0.75
	13.2135	0.0214399	0.0160162	0.0192577	0.0518679	-2.77547e-05	0.975975						0.67189	26.3259	0.75
	13.2217	0.0203569	0.0159108	0.0192302	0.051878	-2.77527e-05	0.975961						0.67	26.331	0.75
	13.2299	0.0200829	0.0158946	0.0191894	0.0518922	-2.77496e-05	0.975985						0.67	26.331	0.75
	13.2381	0.0200167	0.0159339	0.0191618	0.0519058	-2.77496e-05	0.976014						0.67	26.3367	0.75
	13.2463	0.0196324	0.0158604	0.019107	0.0519132	-2.77471e-05	0.975986						0.67	26.3465	0.75
	13.2545	0.0195854	0.0158632	0.019125	0.0519239	-2.77452e-05	0.976005						0.67	26.351	0.75
	13.2627	0.0197181	0.0158947	0.0192126	0.051936	-2.77436e-05	0.975971						0.67	26.351	0.75
	13.2708	0.0205208	0.0159842	0.0193686	0.0519488	-2.77427e-05	0.976007						0.662479	26.355	0.75
	13.279	0.0213056	0.0159981	0.0193168	0.0519618	-2.77417e-05	0.975998						0.647737	26.3629	0.75
	13.2872	0.0209159	0.0159779	0.019261	0.0519773	-2.77405e-05	0.976						0.64	26.367	0.75
	13.2954	0.020924	0.0161641	0.019388	0.0519902	-2.77384e-05	0.975993						0.64	26.367	0.75
	13.3036	0.0202622	0.0160486	0.019392	0.0519982	-2.7736e-05	0.975999						0.64	26.3521	0.75
	13.3118	0.0201406	0.0160327	0.0193224	0.0520116	-2.77335e-05	0.97599						0.64	26.3182	0.75
	13.32	0.0214679	0.0162414	0.0193625	0.0520277	-2.77315e-05	0.976006						0.64	26.298	0.75
	13.3282	0.0208953	0.0161237	0.0194234	0.0520402	-2.77303e-05	0.975986						0.64	26.298	0.75
	13.3364	0.0207554	0.016222	0.0193846	0.0520542	-2.77266e-05	0.975992						0.64	26.2996	0.75
	13.3446	0.0205313	0.0161467	0.0193202	0.052069	-2.77242e-05	0.976019						0.64	26.3041	0.75
	13.3527	0.0207841	0.0161596	0.019319	0.0520809	-2.77239e-05	0.975996						0.64	26.307	0.75
	13.3609	0.0206229	0.0161563	0.0193774	0.0520954	-2.77233e-05	0.976008						0.64	26.307	0.75
	13.3691	0.0200599	0.0160137	0.0192767	0.052108	-2.77215e-05	0.976003						0.64	26.3101	0.75
	13.3773	0.0198582	0.0159418	0.0192351	0.052122	-2.77206e-05	0.976007						0.64	26.3204	0.75
	13.3855	0.0194728	0.0159002	0.0192943	0.0521378	-2.77173e-05	0.976011						0.64	26.328	0.75
	13.3937	0.0194332	0.0158963	0.0192559	0.0521582	-2.77165e-05	0.976						0.64	26.328	0.75
	13.4019	0.0198701	0.0159537	0.0192647	0.052179	-2.77157e-05	0.976009						0.64	26.3296	0.75
	13.4101	0.0201264	0.0159939	0.0193876	0.0521917	-2.77121e-05	0.976003						0.64	26.3365	0.75
	13.4183	0.0199292	0.0160062	0.0194137	0.0522089	-2.77087e-05	0.975981						0.64	26.342	0.75
	13.4265	0.0214519	0.0162635	0.0195099	0.0522311	-2.77067e-05	0.976						0.64	26.342	0.75
	13.4346	0.0254367	0.0168616	0.0195438	0.0522494	-2.77053e-05	0.975972						0.64	26.344	0.75
	13.4428	0.0213501	0.0162484	0.0194086	0.0522717	-2.77034e-05	0.975972						0.64	26.3568	0.75
	13.451	0.0220388	0.0161338	0.019435	0.0522973	-2.76996e-05	0.976007						0.64	26.368	0.75
	13.4592	0.0201879	0.016083	0.0193838	0.0523163	-2.76957e-05	0.976006						0.64	26.368	0.75
	13.4674	0.0198987	0.0160539	0.0193786	0.0523353	-2.76934e-05	0.976001						0.64	26.3658	0.75
	13.4756	0.0212266	0.0162135	0.0194134	0.0523581	-2.76907e-05	0.975998						0.64	26.3418	0.75
	13.4838	0.0203417	0.0160968	0.0193823	0.0523831	-2.76899e-05	0.975959						0.64	26.319	0.75
	13.492	0.0210568	0.0162004	0.0195289	0.0524092	-2.76885e-05	0.976016						0.64	26.319	0.75
	13.5002	0.0211435	0.0162173	0.0194282	0.0524333	-2.76845e-05	0.975999						0.64	26.3189	0.75
	13.5083	0.0208748	0.0162456	0.0194279	0.0524595	-2.76811e-05	0.976009						0.64	26.3135	0.75
	13.5165	0.0213125	0.0162821	0.0196588	0.0524871	-2.76795e-05	0.975996						0.64	26.3081	0.75
	13.5247	0.0208116	0.0161613	0.0195528	0.0525162	-2.76768e-05	0.976025						0.64	26.308	0.75
	13.5329	0.0210732	0.0162048	0.0194449	0.0525485	-2.76733e-05	0.976023						0.64	26.308	0.75
	13.5411	0.0203245	0.0161376	0.0193958	0.0525812	-2.76689e-05	0.976024						0.64933	26.3108	0.75
	13.5493	0.0200245	0.0160955	0.0194275	0.0526125	-2.76647e-05	0.97601						0.659157	26.3137	0.75
	13.5575	0.0205258	0.0161823	0.0195615	0.0526432	-2.76626e-05	0.976007						0.66	26.314	0.75
	13.5657	0.0219275	0.0163469	0.0198267	0.0526757	-2.76611e-05	0.975992						0.66	26.314	0.75
	13.5739	0.0220652	0.0162678	0.0196917	0.0527088	-2.76568e-05	0.976009						0.66	26.3248	0.75
	13.5821	0.0199494	0.016119	0.0194095	0.0527473	-2.76523e-05	0.976032						0.66	26.3371	0.75
	13.5902	0.0202809	0.0162033	0.0194535	0.0527838	-2.76481e-05	0.976029						0.66	26.339	0.75
	13.5984	0.0206531	0.0163225	0.0195287	0.0528245	-2.76458e-05	0.976021						0.66	26.339	0.75
	13.6066	0.0208091	0.0164355	0.0195819	0.0528686	-2.76424e-05	0.976028						0.66	26.3462	0.75
	13.6148	0.0202503	0.0162935	0.0195505	0.0529083	-2.76363e-05	0.976021						0.66	26.355	0.75
	13.623	0.0199123	0.0162055	0.0195397	0.0529532	-2.76336e-05	0.976018						0.66	26.357	0.75
	13.6312	0.0197841	0.0161868	0.0196166	0.0530005	-2.76294e-05	0.976021						0.66	26.357	0.75
	13.6394	0.020357	0.0162744	0.0196612	0.0530462	-2.76256e-05	0.976029						0.66	26.3603	0.75
	13.6476	0.0204004	0.0163297	0.0195772	0.0530946	-2.7621e-05	0.976014						0.66	26.3647	0.75
	13.6558	0.020486	0.0163292	0.019609	0.0531459	-2.76158e-05	0.97602						0.66	26.366	0.75
	13.664	0.0213437	0.0163964	0.0197417	0.0531927	-2.76102e-05	0.975966						0.66	26.366	0.75
	13.6721	0.0225468	0.0163916	0.0198301	0.0532439	-2.76054e-05	0.976009						0.66	26.3473	0.75
	13.6803	0.0229475	0.0165056	0.0198436	0.0533	-2.76011e-05	0.976025						0.66	26.3193	0.75
	13.6885	0.0222047	0.0165019	0.0197579	0.0533591	-2.75957e-05	0.976003						0.66	26.309	0.75
	13.6967	0.0208417	0.0164206	0.0197247	0.0534165	-2.7589e-05	0.976049						0.66	26.309	0.75
	13.7049	0.0209185	0.0164785	0.0197521	0.0534716	-2.75832e-05	0.976016						0.657058	26.3108	0.75
	13.7131	0.02096	0.0165167	0.0197865	0.053533	-2.75761e-05	0.976036						0.652144	26.3137	0.75
	13.7213	0.0204561	0.0164367	0.0197745	0.0535994	-2.75714e-05	0.975995						0.65	26.315	0.75
	13.7295	0.0203118	0.016396	0.0198127	0.0536709	-2.75682e-05	0.976003						0.65	26.315	0.75
	13.7377	0.0205709	0.0164699	0.0198602	0.0537386	-2.75642e-05	0.976009						0.65	26.3199	0.75
	13.7459	0.0211341	0.016638	0.0198756	0.0538081	-2.75586e-05	0.976016						0.65	26.3293	0.75
	13.754	0.0218233	0.0167082	0.019942	0.0538818	-2.75519e-05	0.975987						0.65	26.334	0.75
	13.7622	0.0212258	0.0166321	0.0199447	0.0539518	-2.75458e-05	0.976022						0.65	26.334	0.75
	13.7704	0.0204847	0.0165346	0.0199192	0.0540276	-2.75394e-05	0.976008						0.647747	26.3387	0.75
	13.7786	0.0208655	0.0165738	0.0199908	0.0541056	-2.7533e-05	0.976012						0.642833	26.3491	0.75
	13.7868	0.021161	0.0166893	0.0200344	0.054186	-2.75263e-05	0.976007						0.64	26.355	0.75
	13.795	0.0207403	0.0166539	0.0200623	0.0542688	-2.75195e-05	0.975983						0.64	26.355	0.75
	13.8032	0.0209666	0.0166724	0.0201981	0.0543513	-2.75124e-05	0.975997						0.64	26.36	0.75
	13.8114	0.021089	0.0167294	0.0201163	0.0544328	-2.75048e-05	0.97601						0.64	26.3727	0.75
	13.8196	0.0204657	0.0166596	0.0200103	0.0545158	-2.74965e-05	0.976012						0.64	26.381	0.75
	13.8278	0.0203309	0.0166332	0.019976	0.0546132	-2.74875e-05	0.976024						0.64	26.381	0.75
	13.8359	0.0215692	0.0169001	0.0201689	0.0547138	-2.748e-05	0.975999						0.638436	26.3707	0.75
	13.8441	0.0213829	0.0168357	0.0201886	0.0548033	-2.74723e-05	0.976023						0.633522	26.3382	0.75
	13.8523	0.0205822	0.0167371	0.0201149	0.054896	-2.74634e-05	0.976012						0.63	26.315	0.75
	13.8605	0.0207218	0.0167917	0.0202086	0.0549954	-2.7455e-05	0.976002						0.63	26.315	0.75
	13.8687	0.0219529	0.0171149	0.0204203	0.0550968	-2.74493e-05	0.975999						0.63	26.3143	0.75
	13.8769	0.0219744	0.0171838	0.0204127	0.0552036	-2.74423e-05	0.976024						0.63	26.3113	0.75
	13.8851	0.0219193	0.0170831	0.0204371	0.0553118	-2.7432e-05	0.975994						0.63	26.309	0.75
	13.8933	0.0228132	0.0171965	0.0205311	0.055422	-2.74215e-05	0.976017						0.63	26.309	0.75
	13.9015	0.022029	0.0171021	0.0204312	0.0555359	-2.74112e-05	0.976007						0.629125	26.3095	0.75
	13.9096	0.0206618	0.0169634	0.0203427	0.055651	-2.74012e-05	0.976015						0.624211	26.3125	0.75
	13.9178	0.020706	0.0169446	0.0203747	0.0557705	-2.73912e-05	0.976028						0.62	26.315	0.75
	13.926	0.0214941	0.0171002	0.0205135	0.0558932	-2.73807e-05	0.976001						0.62	26.315	0.75
	13.9342	0.0225012	0.01725	0.0207504	0.056016	-2.73696e-05	0.976002						0.620531	26.3164	0.75
	13.9424	0.0257888	0.0173909	0.0209247	0.0561418	-2.73579e-05	0.975993						0.625444	26.3292	0.75
	13.9506	0.0231137	0.0173498	0.0208452	0.0562684	-2.73466e-05	0.976009						0.63	26.341	0.75
	13.9588	0.0223935	0.0174483	0.0207544	0.0563991	-2.73377e-05	0.976025						0.63	26.341	0.75
	13.967	0.0233404	0.017595	0.0208414	0.056533	-2.73269e-05	0.975963						0.629814	26.3414	0.75
	13.9752	0.0285683	0.0180509	0.0211505	0.0566717	-2.73157e-05	0.975953						0.6249	26.3522	0.75
	13.9834	0.0250682	0.0176023	0.0210634	0.0568138	-2.73014e-05	0.975989						0.62	26.363	0.75
	13.9915	0.022351	0.0174792	0.021032	0.056956	-2.72875e-05	0.975991						0.62	26.363	0.75
	13.9997	0.0224169	0.0175137	0.0210313	0.0571031	-2.72761e-05	0.975963						0.62	26.363	0.75
	14.0079	0.0221439	0.0175893	0.021003	0.0572532	-2.72649e-05	0.975993						0.624755	26.3635	0.75
	14.0161	0.0217179	0.0175119	0.020964	0.0574023	-2.72515e-05	0.975988						0.629669	26.364	0.75
	14.0243	0.0216859	0.0175199	0.0209608	0.0575544	-2.72364e-05	0.976005						0.63	26.364	0.75
	14.0325	0.0218344	0.0176209	0.0210538	0.057713	-2.72222e-05	0.976012						0.63	26.364	0.75
	14.0407	0.022258	0.0177532	0.0211704	0.0578732	-2.72091e-05	0.975968						0.63	26.3393	0.75
	14.0489	0.0224398	0.0178203	0.0212447	0.0580384	-2.7195e-05	0.975992						0.63	26.3118	0.75
	14.0571	0.0220609	0.0177989	0.0212445	0.0582063	-2.71802e-05	0.97599						0.63	26.308	0.75
	14.0653	0.022023	0.0178682	0.0212991	0.0583742	-2.71655e-05	0.976006						0.63	26.308	0.75
	14.0734	0.0232057	0.0180405	0.0214401	0.0585493	-2.71486e-05	0.975971						0.634066	26.3092	0.75
	14.0816	0.0260975	0.0182746	0.0216717	0.0587324	-2.71335e-05	0.976003						0.63898	26.3107	0.75
	14.0898	0.0237909	0.0181624	0.0215686	0.0589221	-2.71185e-05	0.975999						0.64	26.311	0.75
	14.098	0.0243048	0.0182026	0.0215832	0.0591145	-2.70996e-05	0.976008						0.64	26.311	0.75
	14.1062	0.0225902	0.0181194	0.0215775	0.0593054	-2.70843e-05	0.975997						0.64	26.3184	0.75
	14.1144	0.0218367	0.018045	0.0215575	0.0595012	-2.70668e-05	0.976011						0.64	26.3283	0.75
	14.1226	0.0220857	0.0181198	0.0216353	0.0596971	-2.70466e-05	0.975987						0.64	26.331	0.75
	14.1308	0.025456	0.0184263	0.0220351	0.0599003	-2.70296e-05	0.975963						0.64	26.331	0.75
	14.139	0.0293638	0.0184966	0.0220597	0.0601175	-2.70134e-05	0.975998						0.646755	26.3401	0.75
	14.1472	0.0234931	0.0184259	0.0219351	0.0603375	-2.69942e-05	0.975963						0.656582	26.3534	0.75
	14.1553	0.0306676	0.0186263	0.0221484	0.0605577	-2.69719e-05	0.97597						0.66	26.358	0.75
	14.1635	0.0233151	0.0186372	0.0222191	0.0607822	-2.69503e-05	0.975986						0.66	26.358	0.75
	14.1717	0.0235916	0.0187225	0.0224586	0.0610155	-2.69308e-05	0.975963						0.66	26.3618	0.75
	14.1799	0.0238907	0.018872	0.0225278	0.0612522	-2.69111e-05	0.975992						0.66	26.3679	0.75
	14.1881	0.0235436	0.018855	0.0223185	0.0614942	-2.68908e-05	0.975949						0.66	26.3741	0.75
	14.1963	0.0240103	0.0189587	0.0225265	0.0617377	-2.68719e-05	0.975961						0.66	26.3802	0.75
	14.2045	0.0242439	0.0190054	0.0226776	0.0619817	-2.68537e-05	0.975953						0.66	26.383	0.75
	14.2127	0.0248568	0.0189924	0.0226283	0.0622344	-2.68365e-05	0.97601						0.66	26.383	0.75
	14.2209	0.0230829	0.0189699	0.0224902	0.062491	-2.6815e-05	0.975981						0.662516	26.3639	0.75
	14.229	0.0231512	0.0190147	0.0225248	0.0627443	-2.67908e-05	0.975987						0.66743	26.3265	0.75
	14.2372	0.0245136	0.0192136	0.022777	0.0629994	-2.67682e-05	0.975957						0.67	26.307	0.75
	14.2454	0.0241451	0.0192132	0.0228653	0.0632557	-2.67447e-05	0.975977						0.67	26.307	0.75
	14.2536	0.0234846	0.0191991	0.0228492	0.0635116	-2.67215e-05	0.975986						0.67	26.3074	0.75
	14.2618	0.0242659	0.0193906	0.0229589	0.0637742	-2.6698e-05	0.975999						0.67	26.3084	0.75
	14.27	0.0237445	0.0193287	0.022961	0.0640384	-2.66751e-05	0.975996						0.67	26.309	0.75
	14.2782	0.0238771	0.0193879	0.0230438	0.0642893	-2.66517e-05	0.975975						0.67	26.309	0.75
	14.2864	0.0247502	0.0195986	0.0232334	0.0645382	-2.66297e-05	0.975942						0.67	26.311	0.75
	14.2946	0.0248957	0.0196359	0.0232564	0.0647942	-2.66084e-05	0.975967						0.67	26.3164	0.75
	14.3028	0.0253673	0.0197231	0.0232892	0.0650396	-2.65858e-05	0.975983						0.67	26.32	0.75
	14.3109	0.0255082	0.0197376	0.0233772	0.0652787	-2.6563e-05	0.975973						0.67	26.32	0.75
	14.3191	0.0247843	0.0197685	0.0234315	0.0655152	-2.65394e-05	0.975969						0.668518	26.3236	0.75
	14.3273	0.0245271	0.0199076	0.0234628	0.0657468	-2.65177e-05	0.975978						0.663604	26.3354	0.75
	14.3355	0.0245201	0.0199368	0.0235266	0.0659675	-2.64974e-05	0.975966						0.66	26.344	0.75
	14.3437	0.0255124	0.0200468	0.0236556	0.0661816	-2.64795e-05	0.97599						0.66	26.344	0.75
	14.3519	0.0247294	0.0200081	0.0236158	0.0663889	-2.64586e-05	0.97598						0.661138	26.3464	0.75
	14.3601	0.023914	0.0198988	0.0235636	0.0665856	-2.64384e-05	0.975985						0.666052	26.3567	0.75
	14.3683	0.0246368	0.0199505	0.0236482	0.0667779	-2.64205e-05	0.975993						0.67	26.365	0.75
	14.3765	0.0276388	0.0202592	0.023849	0.0669593	-2.64032e-05	0.97595						0.67	26.365	0.75
	14.3847	0.0249244	0.0201973	0.0238391	0.0671352	-2.63863e-05	0.975981						0.669207	26.3641	0.75
	14.3928	0.024174	0.0200644	0.0237465	0.0673002	-2.63704e-05	0.975967						0.664293	26.3587	0.75
	14.401	0.0244304	0.0201131	0.0237736	0.0674432	-2.63542e-05	0.975966						0.66	26.354	0.75
	14.4092	0.0257382	0.02033	0.0239503	0.0675753	-2.63398e-05	0.975935						0.66	26.354	0.75
	14.4174	0.0276566	0.0203174	0.0240584	0.0677047	-2.63274e-05	0.975991						0.66	26.3521	0.75
	14.4256	0.026162	0.0203852	0.0240732	0.067823	-2.63141e-05	0.975956						0.66	26.3309	0.75
	14.4338	0.0258382	0.0204537	0.0240655	0.0679291	-2.62994e-05	0.975956						0.66	26.311	0.75
	14.442	0.0253231	0.0202921	0.0240686	0.0680237	-2.62866e-05	0.975964						0.66	26.311	0.75
	14.4502	0.0258029	0.0204626	0.0240925	0.0681085	-2.62772e-05	0.975975						0.66	26.3111	0.75
	14.4584	0.0278334	0.0209338	0.0241793	0.0681765	-2.62692e-05	0.975925						0.66	26.3135	0.75
	14.4666	0.0257653	0.0204312	0.0240639	0.0682333	-2.62615e-05	0.975962						0.66	26.316	0.75
	14.4747	0.0243168	0.0202295	0.0239919	0.0682847	-2.6254e-05	0.975956						0.66	26.316	0.75
	14.4829	0.0244789	0.0202522	0.0240179	0.0683236	-2.62453e-05	0.975978						0.66	26.316	0.75
	14.4911	0.0247758	0.0202464	0.0239448	0.0683521	-2.62401e-05	0.975963						0.655326	26.3272	0.75
	14.4993	0.0248285	0.0202326	0.0238956	0.0683684	-2.62386e-05	0.975976						0.650412	26.339	0.75
	14.5075	0.025135	0.0203514	0.0239482	0.0683825	-2.62356e-05	0.975949						0.65	26.34	0.75
	14.5157	0.0257259	0.020533	0.024103	0.0683837	-2.62312e-05	0.975982						0.65	26.34	0.75
	14.5239	0.0260693	0.0205615	0.0241517	0.0683765	-2.62272e-05	0.975965						0.65	26.3474	0.75
	14.5321	0.0258312	0.0205571	0.0241109	0.0683597	-2.62245e-05	0.975996						0.65	26.3557	0.75
	14.5403	0.0249329	0.0202967	0.0239302	0.0683295	-2.6224e-05	0.975988						0.65	26.357	0.75
	14.5485	0.0246217	0.0202598	0.0238961	0.0682988	-2.62249e-05	0.975988						0.65	26.357	0.75
	14.5566	0.0259969	0.0206009	0.0240923	0.0682586	-2.62253e-05	0.975992						0.653985	26.3717	0.75
	14.5648	0.0252825	0.0203279	0.0239278	0.0682079	-2.62258e-05	0.975978						0.658899	26.3899	0.75
	14.573	0.0243022	0.0200732	0.0237419	0.0681534	-2.62287e-05	0.975985						0.66	26.394	0.75
	14.5812	0.0246026	0.0201272	0.0237411	0.0680909	-2.62347e-05	0.975983						0.66	26.394	0.75
	14.5894	0.0246511	0.0201012	0.0237162	0.068023	-2.62387e-05	0.97597						0.66	26.3634	0.75
	14.5976	0.0246406	0.0200174	0.0237714	0.0679487	-2.6241e-05	0.975946						0.66	26.3221	0.75
	14.6058	0.0280355	0.0201157	0.0240761	0.0678668	-2.6246e-05	0.975982						0.66	26.31	0.75
	14.614	0.0251116	0.0200077	0.0237518	0.0677838	-2.62515e-05	0.975978						0.66	26.31	0.75
	14.6222	0.0245773	0.0199031	0.0235919	0.0676959	-2.6257e-05	0.975971						0.66	26.3103	0.75
	14.6303	0.0243164	0.0198541	0.0235685	0.0676026	-2.62629e-05	0.975964						0.66	26.3108	0.75
	14.6385	0.0243947	0.0198636	0.0234992	0.0675051	-2.62683e-05	0.975985						0.66	26.311	0.75
	14.6467	0.0241101	0.0197329	0.023356	0.0674066	-2.62745e-05	0.975978						0.66	26.311	0.75
	14.6549	0.0239702	0.0196995	0.0233304	0.067306	-2.6283e-05	0.975975						0.66	26.3181	0.75
	14.6631	0.0241765	0.0197431	0.0233413	0.0671946	-2.62921e-05	0.97598						0.66	26.3299	0.75
	14.6713	0.0237619	0.0196507	0.0232543	0.0670812	-2.63007e-05	0.975993						0.66	26.335	0.75
	14.6795	0.0237969	0.0196289	0.0232347	0.0669771	-2.63093e-05	0.975989						0.66	26.335	0.75
	14.6877	0.0243206	0.0196469	0.0232063	0.0668649	-2.63172e-05	0.97599						0.66	26.3394	0.75
	14.6959	0.0255693	0.0196535	0.0232109	0.0667453	-2.63261e-05	0.975943						0.66	26.3478	0.75
	14.7041	0.0245726	0.019559	0.0231857	0.0666334	-2.63361e-05	0.975973						0.66	26.352	0.75
	14.7122	0.0237115	0.0194989	0.0231442	0.066518	-2.63439e-05	0.975971						0.66	26.352	0.75
	14.7204	0.0240968	0.0195696	0.0232628	0.0663959	-2.63547e-05	0.975965						0.657738	26.3563	0.75
	14.7286	0.023802	0.0194079	0.0230939	0.0662796	-2.63647e-05	0.97596						0.652824	26.3656	0.75
	14.7368	0.0247051	0.0194332	0.0231574	0.0661625	-2.63736e-05	0.97596						0.65	26.371	0.75
	14.745	0.0250741	0.0193714	0.0230793	0.0660392	-2.63857e-05	0.975955						0.65	26.371	0.75
	14.7532	0.0235483	0.0191662	0.0228429	0.0659174	-2.63948e-05	0.975985						0.65	26.3687	0.75
	14.7614	0.023209	0.0190982	0.0227193	0.0658011	-2.64046e-05	0.97597						0.65	26.3628	0.75
	14.7696	0.0231925	0.0190766	0.0227051	0.065681	-2.64153e-05	0.975975						0.65	26.359	0.75
	14.7778	0.0267322	0.0192076	0.0230107	0.0655592	-2.64257e-05	0.975929						0.65	26.359	0.75
	14.786	0.0284713	0.0193485	0.0229025	0.0654323	-2.64362e-05	0.975995						0.65	26.3516	0.75
	14.7941	0.0247403	0.0192423	0.0227339	0.06531	-2.64472e-05	0.975964						0.65	26.3285	0.75
	14.8023	0.0249328	0.0192865	0.0227242	0.0651997	-2.64582e-05	0.975991						0.65	26.312	0.75
	14.8105	0.0237541	0.0190532	0.022629	0.0650844	-2.6469e-05	0.975984						0.65	26.312	0.75
	14.8187	0.0227569	0.0187741	0.022401	0.0649717	-2.64792e-05	0.975981						0.651229	26.3126	0.75
	14.8269	0.0226514	0.0187206	0.0223224	0.0648576	-2.64897e-05	0.975991						0.656142	26.3151	0.75
	14.8351	0.0231623	0.0187888	0.0223636	0.0647362	-2.65002e-05	0.976005						0.66	26.317	0.75
	14.8433	0.0237698	0.0189259	0.022418	0.0646213	-2.65091e-05	0.975985						0.66	26.317	0.75
	14.8515	0.0233604	0.0188026	0.0222874	0.0645074	-2.65183e-05	0.975994						0.659116	26.3188	0.75
	14.8597	0.0230172	0.0187191	0.02221	0.0643978	-2.65288e-05	0.975975						0.654202	26.3286	0.75
	14.8679	0.0229539	0.0186887	0.0221873	0.0642925	-2.65401e-05	0.97599						0.65	26.337	0.75
	14.876	0.0225027	0.018545	0.0220855	0.0641842	-2.65511e-05	0.976002						0.65	26.337	0.75
	14.8842	0.0225311	0.0185695	0.022093	0.0640795	-2.65603e-05	0.976005						0.650539	26.3381	0.75
	14.8924	0.0229319	0.0186345	0.0220872	0.0639738	-2.65689e-05	0.97598						0.655453	26.3485	0.75
	14.9006	0.0227066	0.0185032	0.0220489	0.0638645	-2.65791e-05	0.975979						0.66	26.358	0.75
	14.9088	0.0231522	0.0184843	0.022059	0.0637659	-2.65908e-05	0.975981						0.66	26.358	0.75
	14.917	0.0230714	0.0184701	0.0220427	0.0636715	-2.66019e-05	0.975985						0.66	26.3586	0.75
	14.9252	0.0229277	0.0184409	0.0219626	0.0635719	-2.66101e-05	0.975999						0.66	26.3743	0.75
	14.9334	0.0229644	0.0184704	0.0219052	0.0634736	-2.66156e-05	0.975991						0.66	26.39	0.75
	14.9416	0.0226645	0.0184079	0.0218679	0.063383	-2.6624e-05	0.975998						0.66	26.39	0.75
	14.9498	0.0225795	0.0183393	0.0217607	0.0632876	-2.6635e-05	0.975983						0.66	26.39	0.75
	14.9579	0.0225624	0.0182523	0.0217325	0.0631871	-2.66454e-05	0.975979						0.669529	26.3524	0.75
	14.9661	0.0220462	0.0181762	0.0216999	0.0631014	-2.66529e-05	0.975995						0.679356	26.3135	0.75
	14.9743	0.0218996	0.0181105	0.0216496	0.0630172	-2.66617e-05	0.975977						0.68	26.311	0.75
	14.9825	0.0232027	0.0181578	0.0216786	0.0629275	-2.66687e-05	0.975981						0.68	26.311	0.75
	14.9907	0.0256295	0.0182392	0.0216732	0.0628419	-2.66779e-05	0.975965						0.68	26.3123	0.75
	14.9989	0.0237082	0.0181503	0.021644	0.062766	-2.66854e-05	0.975978						0.68	26.3138	0.75
	15.0071	0.0229649	0.0181626	0.0216398	0.0626876	-2.66917e-05	0.975971						0.68	26.314	0.75
	15.0153	0.0228379	0.0180842	0.0215615	0.0626041	-2.66991e-05	0.975967						0.68	26.314	0.75
	15.0235	0.0230269	0.0180833	0.0215771	0.0625251	-2.67066e-05	0.975995						0.68	26.3177	0.75
	15.0316	0.0232605	0.0181725	0.021558	0.0624465	-2.67143e-05	0.975968						0.68	26.3221	0.75
	15.0398	0.0229168	0.0181284	0.0216309	0.0623692	-2.67221e-05	0.975995						0.68	26.323	0.75
	15.048	0.0228056	0.0180848	0.0216113	0.062296	-2.67288e-05	0.976						0.68	26.323	0.75
	15.0562	0.0218128	0.0178545	0.0213072	0.0622281	-2.67351e-05	0.975979						0.68	26.3334	0.75
	15.0644	0.0218515	0.0178473	0.0212917	0.0621591	-2.67417e-05	0.975977						0.68	26.3472	0.75
	15.0726	0.0226343	0.0179533	0.0213928	0.0620873	-2.67491e-05	0.976						0.68	26.351	0.75
	15.0808	0.0235328	0.0179332	0.0213751	0.0620214	-2.67568e-05	0.975987						0.68	26.351	0.75
	15.089	0.0229636	0.0178648	0.0213263	0.0619575	-2.67622e-05	0.976005						0.68	26.3618	0.75
	15.0972	0.0233669	0.0178776	0.021359	0.0618929	-2.67675e-05	0.975983						0.68	26.3776	0.75
	15.1054	0.0234856	0.0180259	0.0214286	0.0618326	-2.67751e-05	0.975972						0.68	26.383	0.75
	15.1135	0.0223741	0.0177652	0.0213291	0.0617754	-2.67814e-05	0.975981						0.68	26.383	0.75
	15.1217	0.0221201	0.0177091	0.0212596	0.0617184	-2.67856e-05	0.975982						0.686083	26.3705	0.75
	15.1299	0.0226656	0.0177813	0.0211693	0.0616643	-2.67904e-05	0.975983						0.695911	26.3504	0.75
	15.1381	0.021593	0.0176211	0.021043	0.0616031	-2.67958e-05	0.976001						0.7	26.342	0.75
	15.1463	0.0213596	0.0175825	0.0209953	0.0615452	-2.68008e-05	0.975989						0.7	26.342	0.75
	15.1545	0.0212937	0.0175443	0.020982	0.0614995	-2.68056e-05	0.975985						0.7	26.3339	0.75
	15.1627	0.0218896	0.0176086	0.0210673	0.0614465	-2.6811e-05	0.975991						0.7	26.3192	0.75
	15.1709	0.0228003	0.0177151	0.0212211	0.0613902	-2.68154e-05	0.975994						0.7	26.312	0.75
	15.1791	0.0221388	0.0176149	0.0210648	0.0613426	-2.68174e-05	0.975998						0.7	26.312	0.75
	15.1873	0.0219039	0.0176492	0.0210293	0.0612961	-2.68212e-05	0.975979						0.7	26.3118	0.75
	15.1954	0.0225405	0.0177841	0.0211146	0.0612474	-2.68263e-05	0.975965						0.7	26.3113	0.75
	15.2036	0.0234496	0.0178623	0.0211887	0.0612002	-2.68303e-05	0.975981						0.7	26.311	0.75
	15.2118	0.0225586	0.0176326	0.0210519	0.0611601	-2.6835e-05	0.97598						0.7	26.311	0.75
	15.22	0.0226233	0.0176691	0.0210112	0.0611154	-2.68372e-05	0.975994						0.695984	26.3156	0.75
	15.2282	0.0227933	0.0176095	0.0209786	0.0610691	-2.684e-05	0.975982						0.686156	26.3269	0.75
	15.2364	0.0227286	0.0175709	0.0210535	0.0610287	-2.68447e-05	0.975987						0.68	26.334	0.75
	15.2446	0.0230926	0.0174599	0.0209975	0.0609846	-2.68467e-05	0.975991						0.68	26.334	0.75
	15.2528	0.0219342	0.0174242	0.0208542	0.0609449	-2.68483e-05	0.976003						0.68	26.3373	0.75
	15.261	0.0220097	0.0174891	0.0208349	0.0609074	-2.68493e-05	0.975998						0.68	26.3472	0.75
	15.2692	0.0214712	0.0173963	0.0208221	0.0608714	-2.68509e-05	0.976007						0.68	26.3561	0.75
	15.2773	0.0215605	0.0174316	0.0208706	0.060839	-2.68521e-05	0.975993						0.68	26.363	0.75
	15.2855	0.0216763	0.0174658	0.0208546	0.0608023	-2.68538e-05	0.975994						0.68	26.368	0.75
	15.2937	0.0216841	0.0174563	0.0209112	0.0607638	-2.68585e-05	0.975996						0.68	26.368	0.75
	15.3019	0.0217883	0.0174434	0.0208728	0.0607291	-2.68625e-05	0.976006						0.68	26.368	0.75
	15.3101	0.0210341	0.0172748	0.0206886	0.0607044	-2.68631e-05	0.975996						0.68	26.368	0.75
	15.3183	0.0209466	0.0172379	0.0206469	0.0606753	-2.68645e-05	0.975994						0.678051	26.3616	0.75
	15.3265	0.0211487	0.0172654	0.0206896	0.0606372	-2.68651e-05	0.97601						0.668223	26.3291	0.75
	15.3347	0.0212201	0.0172844	0.0207846	0.0606091	-2.68676e-05	0.975996						0.66	26.302	0.75
	15.3429	0.021279	0.0172893	0.020725	0.0605797	-2.68752e-05	0.976003						0.66	26.302	0.75
	15.3511	0.0215358	0.0173284	0.0206874	0.0605525	-2.68762e-05	0.976						0.66	26.3023	0.75
	15.3592	0.0216507	0.0173278	0.0207223	0.0605275	-2.68736e-05	0.976002						0.66	26.3048	0.75
	15.3674	0.0229	0.0173701	0.0208564	0.0605	-2.68744e-05	0.97595						0.66	26.3076	0.75
	15.3756	0.0236081	0.0173976	0.0208025	0.0604756	-2.68742e-05	0.976024						0.66	26.314	0.75
	15.3838	0.021592	0.0173373	0.0206783	0.0604483	-2.6875e-05	0.975998						0.659143	26.32	0.75
	15.392	0.0219866	0.0174266	0.0207294	0.0604263	-2.68783e-05	0.976001						0.644402	26.32	0.75
	15.4002	0.0223987	0.017473	0.0207651	0.0604068	-2.68818e-05	0.975988						0.629887	26.3203	0.75
	15.4084	0.0214239	0.0172224	0.0205974	0.0603814	-2.68847e-05	0.976003						0.624973	26.3316	0.75
	15.4166	0.0211964	0.0171716	0.0205629	0.0603613	-2.68871e-05	0.975998						0.620059	26.3429	0.75
	15.4248	0.0216044	0.0172854	0.0206171	0.0603438	-2.68872e-05	0.976021						0.62	26.343	0.75
	15.4329	0.0213077	0.0172422	0.0205912	0.0603247	-2.68858e-05	0.976024						0.62	26.343	0.75
	15.4411	0.0211086	0.0171577	0.0205322	0.0603076	-2.68834e-05	0.976029						0.615317	26.3552	0.75
	15.4493	0.021117	0.0171706	0.0205856	0.0602889	-2.68829e-05	0.975986						0.610404	26.368	0.75
	15.4575	0.0212466	0.0171917	0.0206945	0.0602717	-2.68845e-05	0.97601						0.61	26.369	0.75
	15.4657	0.0217531	0.0172263	0.0207536	0.0602568	-2.68865e-05	0.97597						0.61	26.369	0.75
	15.4739	0.0214766	0.0171633	0.0207421	0.0602433	-2.68866e-05	0.976001						0.605662	26.3477	0.75
	15.4821	0.021419	0.017179	0.0206893	0.0602278	-2.6888e-05	0.975982						0.600748	26.3237	0.75
	15.4903	0.0212949	0.0171753	0.0205239	0.0602162	-2.68888e-05	0.976007						0.6	26.32	0.75
	15.4985	0.0214744	0.0172511	0.0205409	0.060206	-2.68881e-05	0.976011						0.6	26.32	0.75
	15.5067	0.0213824	0.0171795	0.0205339	0.0601868	-2.68874e-05	0.975996						0.6	26.3136	0.75
	15.5148	0.02139	0.0171391	0.0205415	0.0601689	-2.68876e-05	0.975993						0.6	26.3057	0.75
	15.523	0.0233563	0.0174258	0.0207518	0.0601594	-2.68883e-05	0.976011						0.6	26.304	0.75
	15.5312	0.0268211	0.0175637	0.0207906	0.0601504	-2.68881e-05	0.975966						0.6	26.304	0.75
	15.5394	0.0219843	0.0171405	0.0206531	0.0601414	-2.68877e-05	0.975972						0.592702	26.308	0.75
	15.5476	0.0215018	0.0170741	0.0205404	0.0601332	-2.68897e-05	0.976002						0.582874	26.3134	0.75
	15.5558	0.0225059	0.0171367	0.0205763	0.060126	-2.68906e-05	0.975993						0.58	26.315	0.75
	15.564	0.0221708	0.0171995	0.0206063	0.0601165	-2.68893e-05	0.975979						0.58	26.315	0.75
	15.5722	0.0215009	0.0171224	0.0206087	0.0601068	-2.68911e-05	0.975993						0.58	26.3243	0.75
	15.5804	0.021143	0.0170508	0.0205798	0.0600994	-2.68923e-05	0.975981						0.58	26.338	0.75
	15.5886	0.0217427	0.0170869	0.0206075	0.0600956	-2.68937e-05	0.975907						0.58	26.343	0.75
	15.5967	0.0225766	0.0171862	0.0207058	0.0600975	-2.68965e-05	0.975997						0.58	26.343	0.75
	15.6049	0.0214399	0.0170841	0.0205213	0.0600957	-2.68925e-05	0.975999						0.58296	26.348	0.75
	15.6131	0.0209609	0.0170215	0.0204861	0.0600965	-2.68891e-05	0.975987						0.587874	26.3564	0.75
	15.6213	0.0210107	0.0170144	0.0204298	0.0600909	-2.68874e-05	0.976007						0.59	26.36	0.75
	15.6295	0.0212936	0.0171002	0.0204793	0.060084	-2.68871e-05	0.975952						0.59	26.36	0.75
	15.6377	0.0223809	0.01706	0.0205375	0.0600881	-2.68883e-05	0.975989						0.592615	26.3642	0.75
	15.6459	0.0211999	0.0170511	0.0204893	0.0600911	-2.68894e-05	0.975994						0.597529	26.372	0.75
	15.6541	0.0214079	0.0171285	0.0204893	0.0600925	-2.68887e-05	0.976002						0.6	26.376	0.75
	15.6623	0.0218993	0.0171753	0.0205249	0.0600933	-2.68856e-05	0.975964						0.6	26.376	0.75
	15.6705	0.0233602	0.0172163	0.0206727	0.0601022	-2.68822e-05	0.975972						0.6	26.3603	0.75
	15.6786	0.0218937	0.0171393	0.0205403	0.060107	-2.68809e-05	0.976003						0.6	26.3264	0.75
	15.6868	0.0219345	0.017127	0.0204737	0.0601111	-2.68798e-05	0.975989						0.6	26.307	0.75
	15.695	0.0219771	0.0171431	0.0205241	0.060123	-2.68844e-05	0.97598						0.6	26.307	0.75
	15.7032	0.0217307	0.0171462	0.0205324	0.06013	-2.68837e-05	0.975981						0.601926	26.3078	0.75
	15.7114	0.0213499	0.0170305	0.0203864	0.0601417	-2.68821e-05	0.975986						0.60684	26.3097	0.75
	15.7196	0.0210075	0.0170186	0.0203899	0.0601574	-2.6879e-05	0.975993						0.61	26.311	0.75
	15.7278	0.0209621	0.017031	0.0203795	0.0601715	-2.68764e-05	0.976002						0.61	26.311	0.75
	15.736	0.0208553	0.0170131	0.0203685	0.060191	-2.68749e-05	0.975986						0.611582	26.3146	0.75
	15.7442	0.0210995	0.0170856	0.0204079	0.0602085	-2.68738e-05	0.976012						0.616496	26.3259	0.75
	15.7523	0.0217898	0.0172569	0.0205149	0.0602253	-2.68718e-05	0.975992						0.62	26.334	0.75
	15.7605	0.0217083	0.0172016	0.0205412	0.060249	-2.68699e-05	0.975995						0.62	26.334	0.75
	15.7687	0.0222967	0.0171775	0.0205196	0.0602691	-2.6869e-05	0.97597						0.621237	26.3365	0.75
	15.7769	0.0224799	0.0173046	0.0206171	0.0602971	-2.68661e-05	0.975974						0.626151	26.3463	0.75
	15.7851	0.021809	0.0171405	0.0205836	0.0603286	-2.68616e-05	0.97597						0.63	26.354	0.75
	15.7933	0.0304654	0.0171797	0.0208409	0.0603617	-2.68601e-05	0.975963						0.63	26.354	0.75
	15.8015	0.0330782	0.0175185	0.0209921	0.0604023	-2.68575e-05	0.975983						0.631786	26.3562	0.75
	15.8097	0.0211162	0.0170298	0.0204862	0.060446	-2.68536e-05	0.975996						0.641613	26.3685	0.75
	15.8179	0.0213488	0.0170599	0.0204936	0.0604865	-2.68502e-05	0.976014						0.65	26.379	0.75
	15.8261	0.0215328	0.0171009	0.0204647	0.0605269	-2.68472e-05	0.976022						0.65	26.379	0.75
	15.8342	0.0211105	0.017067	0.0204582	0.0605826	-2.68395e-05	0.976007						0.65	26.3761	0.75
	15.8424	0.0217717	0.0171491	0.0205375	0.060645	-2.68318e-05	0.975993						0.65	26.3501	0.75
	15.8506	0.0229837	0.017252	0.0206023	0.0607103	-2.68265e-05	0.976007						0.65	26.326	0.75
	15.8588	0.0214735	0.0170663	0.0204633	0.0607883	-2.68197e-05	0.976026						0.65	26.326	0.75
	15.867	0.0209848	0.0170713	0.0204631	0.0608728	-2.68106e-05	0.976002						0.65	26.3258	0.75
	15.8752	0.0211495	0.0171477	0.020538	0.060969	-2.67988e-05	0.976011						0.65	26.3199	0.75
	15.8834	0.0213533	0.0171135	0.0205264	0.0610789	-2.67853e-05	0.976						0.65	26.314	0.75
	15.8916	0.0216756	0.0172408	0.0205524	0.0612013	-2.67705e-05	0.976014						0.65	26.314	0.75
	15.8998	0.0212476	0.0172409	0.0206616	0.061345	-2.6754e-05	0.976002						0.65	26.314	0.75
	15.908	0.0211123	0.017179	0.0207122	0.0615112	-2.67341e-05	0.975996						0.65	26.3159	0.75
	15.9161	0.020994	0.0171445	0.0206278	0.0617023	-2.67098e-05	0.976012						0.65	26.3179	0.75
	15.9243	0.021014	0.0171964	0.0206634	0.0619272	-2.6682e-05	0.975996						0.65	26.318	0.75
	15.9325	0.0211983	0.0173098	0.0207921	0.0621918	-2.665e-05	0.976002						0.65	26.318	0.75
	15.9407	0.0216451	0.0174484	0.0209045	0.0625037	-2.6613e-05	0.975985						0.654429	26.3295	0.75
	15.9489	0.0231829	0.0176598	0.0210932	0.0628707	-2.6571e-05	0.975968						0.659343	26.3423	0.75
	15.9571	0.0279618	0.0178347	0.0211661	0.0632977	-2.65208e-05	0.975992						0.66	26.344	0.75
	15.9653	0.0236406	0.0177846	0.0211348	0.0638035	-2.6465e-05	0.975998						0.66	26.344	0.75
	15.9735	0.0218813	0.0177922	0.0211719	0.0644022	-2.63996e-05	0.975981						0.664084	26.3538	0.75
	15.9817	0.0225948	0.0180644	0.0215227	0.0651005	-2.63217e-05	0.975982						0.668998	26.3656	0.75
	15.9899	0.0224353	0.018128	0.0217376	0.0659154	-2.62365e-05	0.975986						0.67	26.368	0.75
	15.998	0.0224275	0.0182511	0.0217864	0.0668558	-2.61403e-05	0.975996						0.67	26.368	0.75
	16.0062	0.0232784	0.0186742	0.0220756	0.0679447	-2.60298e-05	0.975984						0.67374	26.3673	0.75
	16.0144	0.0235168	0.0188859	0.0223183	0.0691986	-2.59041e-05	0.975998						0.678653	26.3663	0.75
	16.0226	0.0228847	0.0188895	0.0224288	0.0706213	-2.57656e-05	0.975986						0.68	26.366	0.75
	16.0308	0.0231467	0.0191371	0.0226874	0.0722391	-2.56132e-05	0.976001						0.68	26.366	0.75
	16.039	0.0238002	0.0195455	0.0230983	0.0740647	-2.544e-05	0.975979						0.68	26.3466	0.75
	16.0472	0.0244953	0.0200141	0.0236227	0.0761052	-2.52489e-05	0.975995						0.68	26.3186	0.75
	16.0554	0.0248146	0.02039	0.0240397	0.0783827	-2.50418e-05	0.975979						0.68	26.309	0.75
	16.0636	0.0251438	0.0206793	0.0244738	0.0808946	-2.48129e-05	0.975958						0.68	26.309	0.75
	16.0718	0.0294928	0.0212525	0.0252301	0.0836706	-2.45734e-05	0.975949						0.676949	26.3105	0.75
	16.0799	0.029723	0.0218938	0.0257718	0.0867165	-2.4299e-05	0.975961						0.672036	26.313	0.75
	16.0881	0.0293535	0.0226541	0.0264556	0.0900207	-2.40053e-05	0.975971						0.67	26.314	0.75
	16.0963	0.0307165	0.0238773	0.0274951	0.0936047	-2.36914e-05	0.975935						0.67	26.314	0.75
	16.1045	0.0294194	0.0240811	0.0278635	0.0974556	-2.33603e-05	0.975936						0.672706	26.3178	0.75
	16.1127	0.0297781	0.0245323	0.0285702	0.101605	-2.29985e-05	0.975923						0.67762	26.3247	0.75
	16.1209	0.0305734	0.025205	0.029318	0.106048	-2.26171e-05	0.975898						0.68	26.328	0.75
	16.1291	0.0477429	0.0264463	0.0305966	0.110749	-2.22123e-05	0.97592						0.68	26.328	0.75
	16.1373	0.0478417	0.0275811	0.0318463	0.115733	-2.178e-05	0.975907						0.682362	26.3346	0.75
	16.1455	0.0328203	0.0277941	0.0321628	0.120993	-2.13317e-05	0.975895						0.687275	26.3484	0.75
	16.1536	0.0341082	0.0288049	0.0332219	0.126514	-2.08638e-05	0.975881						0.69	26.356	0.75
	16.1618	0.0352772	0.029839	0.0343407	0.132313	-2.03621e-05	0.975881						0.69	26.356	0.75
	16.17	0.0366017	0.0308979	0.0356403	0.138344	-1.98415e-05	0.97584						0.685966	26.3614	0.75
	16.1782	0.0388019	0.0324433	0.0373008	0.144607	-1.93046e-05	0.975864						0.676138	26.3747	0.75
	16.1864	0.0393913	0.0332141	0.0380909	0.151101	-1.87605e-05	0.975807						0.67	26.383	0.75
	16.1946	0.0409502	0.0344631	0.039509	0.157808	-1.81666e-05	0.97579						0.67	26.383	0.75
	16.2028	0.0420375	0.0356232	0.0408209	0.164723	-1.75894e-05	0.975806						0.67	26.3721	0.75
	16.211	0.043662	0.0372078	0.0422827	0.171797	-1.69759e-05	0.975829						0.67	26.3402	0.75
	16.2192	0.0447633	0.0383689	0.0434586	0.179025	-1.63464e-05	0.975796						0.67	26.318	0.75
	16.2274	0.0463293	0.0394563	0.0448473	0.186383	-1.57207e-05	0.975763						0.67	26.318	0.75
	16.2355	0.0479681	0.0409052	0.0463998	0.193865	-1.50694e-05	0.975708						0.67	26.3163	0.75
[truncated: 27,295 more rows]
[truncated: 5 more columns]

## Sheet: Figure2e
Figure 2e
Proteomic Analysis of a pulldown with His6-tagged PqsE in P. aeruginosa PA14 vs a His6-tagged FlgZ control in presence of 50 µM C4-HSL
Intensity FlgZ CE R1	Intensity FlgZ CE R2	Intensity FlgZ CE R3	Intensity FlgZ E R1	Intensity FLGZ E R2	Intensity FlgZ E R3	Intensity PqsE CE R1	Intensity PqsE CE R2	Intensity PqsE CE R3	Intensity PqsE E R1	Intensity PqsE E R2	Intensity PqsE E R3	C: Student's T-test Significant PD-FlgZ_Puldown-PqsE	C: Student's T-test Significant PD-FlgZ_Input-FlgZ	C: Student's T-test Significant Puldown-PqsE_Input-PqsE	N: Peptides	N: Razor + unique peptides	N: Unique peptides	N: Sequence coverage [%]	N: Mol. weight [kDa]	N: Q-value	N: Score	N: -Log Student's T-test p-value PD-FlgZ_Puldown-PqsE	N: Student's T-test Difference PD-FlgZ_Puldown-PqsE	N: Student's T-test Test statistic PD-FlgZ_Puldown-PqsE	N: -Log Student's T-test p-value PD-FlgZ_Input-FlgZ	N: Student's T-test Difference PD-FlgZ_Input-FlgZ	N: Student's T-test Test statistic PD-FlgZ_Input-FlgZ	N: -Log Student's T-test p-value Puldown-PqsE_Input-PqsE	N: Student's T-test Difference Puldown-PqsE_Input-PqsE	N: Student's T-test Test statistic Puldown-PqsE_Input-PqsE	N: Student's T-test Difference Puldown-PqsE_Input-PqsE_x-y_Student's T-test Difference PD-FlgZ_Input-FlgZ	T: Protein IDs	T: Majority protein IDs	T: ID	T: Name	T: Name_
28.9719	26.9874	26.8335	22.785	21.0147	20.2044	31.7881	30.5477	30.0466	31.5579	28.8001	29.6108	+	+		25	25	25	89	34.306	0	323.31	2.82375	-8.65485	-7.74043	2.43677	-6.26288	-6.09823	0.344133	-0.804527	-0.830881	5.45835	PA14_51380	PA14_51380	PA14_51380	quinolone signal response protein	pqsE
22.7681	19.5461	21.3163	16.1231	11.6258	14.647	19.6661	18.1657	20.8724	18.2748	16.5649	17.8069		+		4	4	4	19.1	19.327	0.0014545	3.0202	1.13286	-3.41692	-2.40888	1.92305	-7.07821	-4.37317	1.0141	-2.01919	-2.16077	5.05902	PA14_39970;PA14_09480	PA14_39970	PA14_09480;PA14_39970	phenazine biosynthesis protein;phenazine biosynthesis protein	phzA1;phzA2
24.2202	20.9984	23.3637	13.342	14.4836	15.3843	23.6033	21.8772	21.399	18.338	16.874	17.8517	+	+	+	5	5	5	21.5	33.142	0	28.255	1.96318	-3.28457	-4.49252	2.76815	-8.45749	-7.48292	2.35326	-4.60528	-5.78605	3.85221	PA14_63200	PA14_63200	PA14_63200	hypothetical protein
30.6972	28.8196	28.841	26.3281	24.0377	24.1018	31.8625	30.4334	29.9217	30.9553	29.8437	28.8959	+	+		31	31	31	100	27.577	0	323.31	2.21216	-5.07574	-5.28834	2.0438	-4.63004	-4.7395	0.432874	-0.840906	-1.01128	3.78913	PA14_19120	PA14_19120	PA14_19120	transcriptional regulator RhlR	rhlR
24.7148	22.8241	22.8933	18.0797	12.1757	10.9765	24.1979	22.4072	22.2939	17.5487	15.9551	16.5101		+	+	7	7	7	25.1	42.249	0	19.747	0.581483	-2.92737	-1.30426	1.8868	-9.73346	-4.26732	2.90636	-6.29501	-8.13773	3.43845	PA14_12770	PA14_12770	PA14_12770	hypothetical protein
19.617	18.7293	17.1611	15.7363	16.1886	11.5844	23.0539	18.8692	16.7481	21.2341	15.0515	19.4591				3	3	3	7.9	36.692	0.0042463	2.3041	0.802108	-4.07852	-1.73519	1.15269	-3.99941	-2.45116	0.138158	-0.975485	-0.37381	3.02393	PA14_30970	PA14_30970	PA14_30970	transcriptional regulator
19.5955	17.4062	18.8916	14.7157	15.4368	17.1928	19.1881	17.6489	16.1218	19.1376	17.3536	16.7828		+		2	2	2	29	7.7246	0.004275	2.4343	0.902311	-1.97623	-1.93409	1.36059	-2.84934	-2.91196	0.0312072	0.105046	0.0926136	2.95439	PA14_49410	PA14_49410	PA14_49410	cold-shock protein
28.4291	26.0051	25.7761	20.2556	18.1764	17.4509	27.2954	25.1787	25.1422	21.9432	20.2293	19.3903		+	+	11	11	11	43.1	34.022	0	46.29	0.773781	-1.8933	-1.67951	2.60939	-8.10913	-6.78888	2.17734	-5.35117	-5.17097	2.75796	PA14_14170	PA14_14170	PA14_14170	hypothetical protein
20.8878	18.5342	17.3691	18.3087	16.5623	11.9013	19.9965	15.9792	17.7092	17.9227	17.3613	16.5809				2	2	2	3.4	36.302	0.0021731	2.8657	0.363027	-1.69752	-0.869817	0.700315	-3.3396	-1.53583	0.189195	-0.606669	-0.494544	2.73293	PA14_45460	PA14_45460	PA14_45460	hypothetical protein
25.6626	23.806	25.7603	15.2641	16.9805	12.5055	26.8784	24.2263	23.873	19.209	16.4501	16.9023		+	+	16	16	16	57.4	28.461	0	75.509	0.769319	-2.60379	-1.67075	2.66041	-10.1596	-7.00548	2.3717	-7.47209	-5.8538	2.68752	PA14_13990	PA14_13990	PA14_13990	amino acid ABC transporter
23.8528	21.1062	20.012	17.3706	12.5485	12.1949	23.7383	22.1765	22.4904	19.4346	17.3737	16.706		+	+	6	6	6	20.7	39.396	0	7.5791	0.95617	-3.80012	-2.04258	1.70628	-7.61901	-3.76637	2.19398	-4.96362	-5.22682	2.65538	PA14_37190	PA14_37190	PA14_37190	O6-methylguanine-DNA methyltransferase	ada
22.9135	19.6375	20.7694	14.2915	12.1476	14.1642	22.7501	20.2964	20.2233	15.6688	15.5009	17.3128	+	+	+	5	5	5	54.7	16.835	0	20.02	1.35841	-2.62639	-2.90696	2.51125	-7.57238	-6.38849	2.08572	-4.9291	-4.87185	2.64328	PA14_36530	PA14_36530	PA14_36530	hypothetical protein
25.3936	23.4554	23.4826	19.0425	13.0852	16.434	25.1877	23.0577	22.9407	19.5057	18.1294	17.3904		+	+	9	9	9	50.3	21.808	0	28.154	0.51596	-2.1546	-1.17597	1.90043	-7.92329	-4.30691	2.30845	-5.3869	-5.62403	2.53639	PA14_11940	PA14_11940	PA14_11940	hypothetical protein
24.7353	22.6826	22.3563	17.8114	12.6579	12.8887	24.2961	23.2863	22.8945	18.0506	17.5343	15.9803		+	+	3	3	3	28.7	20.697	0	36.728	0.695529	-2.73571	-1.5265	2.05994	-8.80541	-4.79013	2.96156	-6.30394	-8.41336	2.50147	PA14_65010	PA14_65010	PA14_65010	hypothetical protein
24.7425	22.7415	22.9311	17.0095	13.4069	13.3222	24.2257	23.1642	22.3362	18.0511	15.62	16.7356		+	+	13	13	13	48.4	35.676	0	38.661	0.724697	-2.22269	-1.58342	2.53393	-8.89218	-6.47919	2.71254	-6.43981	-7.23303	2.45237	PA14_36670	PA14_36670	PA14_36670	hypothetical protein
25.4259	21.7168	22.2736	20.8686	19.3619	17.9733	22.4962	22.6472	19.86	20.5303	19.3705	21.1299				10	10	10	33.5	40.031	0	14.682	0.40681	-0.94228	-0.958894	1.23135	-3.73751	-2.62159	0.564432	-1.32425	-1.27096	2.41326	PA14_56870	PA14_56870	PA14_56870	hypothetical protein
19.4568	17.3923	18.2882	17.3869	17.6923	16.0357	18.8674	14.6001	13.7256	16.9228	16.7707	16.6837				3	3	3	29.1	15.991	0	7.4236	0.182301	0.245894	0.478609	0.788234	-1.34081	-1.70789	0.266832	1.06134	0.667545	2.40215	PA14_70260	PA14_70260	PA14_70260	deoxyuridine 5'-triphosphate nucleotidohydrolase	dut
24.6126	20.527	21.5693	19.0475	16.2348	10.3942	23.2504	20.8161	20.4807	17.0559	17.1885	16.46			+	4	4	4	9.5	66.22	0	7.8279	0.261104	-1.676	-0.655132	1.16577	-7.01082	-2.4792	2.1624	-4.61425	-5.12124	2.39657	PA14_66350	PA14_66350	PA14_66350	acyl-CoA dehydrogenase
23.3253	18.9671	21.0978	19.6953	15.129	17.2134	23.1555	16.3097	16.3789	18.7945	16.7425	16.1143				4	4	4	46.3	11.87	0	9.0313	0.0279416	0.128813	0.0832023	0.972259	-3.78412	-2.07524	0.226852	-1.3976	-0.57982	2.38651	PA14_69200	PA14_69200	PA14_69200	thioredoxin	trxA
24.3019	21.559	17.9121	15.9752	12.1222	13.2208	23.9834	16.7835	19.4652	17.3022	13.992	13.1409		+		4	4	4	8.7	45.5	0	5.3689	0.23936	-1.03893	-0.607549	1.57956	-7.48497	-3.43852	1.00658	-5.2657	-2.14532	2.21927	PA14_13620	PA14_13620	PA14_13620	Na+/H+ antiporter NhaP	nhaP
23.7733	22.0763	21.7011	13.5614	15.7985	15.1568	23.3561	22.4349	22.1977	20.1998	15.4934	15.8997		+	+	7	6	6	17.5	57.13	0	24.859	0.647561	-2.35874	-1.43304	2.94594	-7.67802	-8.33452	1.61716	-5.46526	-3.53388	2.21277	PA14_61040	PA14_61040	PA14_61040	catalase	katB
21.7961	18.2741	18.0489	17.7132	17.204	15.6166	21.8495	19.321	16.88	19.9499	19.5321	17.5947				6	6	6	15	51.11	0	5.5316	1.06575	-2.18094	-2.26764	0.859473	-2.5284	-1.84865	0.0706577	-0.324581	-0.201896	2.20382	PA14_02700	PA14_02700	PA14_02700	aminotransferase
24.2568	20.5688	20.5991	18.2797	22.5253	12.3538	23.3742	20.7441	20.0592	20.4409	19.1407	18.7666				6	6	6	15.5	61.087	0	23.383	0.226026	-1.72983	-0.577977	0.569194	-4.08865	-1.28027	0.793682	-1.94313	-1.71861	2.14552	PA14_72010	PA14_72010	PA14_72010	glycosyltransferase
24.0893	20.752	20.2219	18.322	15.9825	14.1465	21.6602	19.8019	19.7358	18.888	17.4957	14.6157		+		7	7	7	13.7	70.18	0	16.113	0.185927	-0.849461	-0.487004	1.49831	-5.53741	-3.2376	1.13608	-3.39952	-2.41573	2.1379	PA14_65940	PA14_65940	PA14_65940	oxidoreductase
26.4499	23.8779	23.6455	20.7491	19.2405	16.5592	25.7588	23.6797	23.3381	25.8936	18.4572	17.2976		+		16	15	15	39.5	54.591	0	37.811	0.224491	-1.69987	-0.574554	1.72734	-5.80816	-3.82268	0.592688	-3.70942	-1.32612	2.09874	PA14_71800	PA14_71800	PA14_71800	glucose-6-phosphate 1-dehydrogenase
27.9174	25.2885	25.2588	24.765	19.3762	22.5745	26.221	25.1775	24.5077	24.7009	22.9624	22.6004				46	44	43	52.2	98.667	0	188.1	0.281112	-1.18266	-0.698283	1.02386	-3.91635	-2.18085	1.08115	-1.8808	-2.2998	2.03555	PA14_01100	PA14_01100	PA14_01100	ClpA/B-type chaperone
26.8109	24.8275	24.6864	15.7168	18.1137	12.344	25.5421	24.1714	24.1798	18.3475	16.6416	14.827		+	+	17	17	17	51.5	52.683	0	92.152	0.245007	-1.21391	-0.619979	2.28958	-10.0501	-5.55692	2.70632	-8.02571	-7.20556	2.02441	PA14_64740	PA14_64740	PA14_64740	aldehyde dehydrogenase
30.6366	28.4978	28.2783	23.3391	20.9418	20.2087	25.4052	23.9184	26.0019	20.5532	19.0426	18.8421		+	+	49	49	48	60.2	70.629	0	295.66	0.861637	2.01724	1.85295	2.49526	-7.64103	-6.32522	2.62384	-5.62923	-6.84962	2.0118	PA14_20200	PA14_20200	PA14_20200	nitrous-oxide reductase	nosZ
20.1059	19.1342	18.8919	15.318	14.3404	15.2197	19.1798	19.0166	19.2956	16.15	17.3072	16.7396	+	+	+	4	4	4	9.1	72.069	0	105.76	1.75057	-1.7729	-3.88541	3.09755	-4.41797	-9.12925	2.67623	-2.43172	-7.07386	1.98624	PA14_33960	PA14_33960	PA14_33960	hypothetical protein
26.9586	24.1995	24.4475	20.5118	13.8601	17.0191	27.3575	24.4405	24.4906	20.3707	19.6886	17.8303		+	+	15	15	15	70.2	22.32	0	53.868	0.451628	-2.16619	-1.04873	1.72598	-8.0715	-3.81903	2.1249	-6.13301	-4.99808	1.93848	PA14_01780	PA14_01780	PA14_01780	nucleoside 2-deoxyribosyltransferase
25.1836	23.0086	23.3037	18.7464	17.3988	10.8148	25.3282	23.1114	23.1811	19.464	16.9586	16.4072		+	+	14	14	14	34.9	51.221	0	22.684	0.303282	-1.9566	-0.745461	1.48933	-8.17865	-3.2158	2.20592	-6.26362	-5.26716	1.91503	PA14_15230	PA14_15230	PA14_15230	exodeoxyribonuclease VII large subunit	xseA
21.7932	18.2554	19.3953	19.8287	19.1267	18.755	18.9213	19.4934	16.756	26.0792	16.1682	16.9293				8	8	8	27.4	34.421	0	13.773	0.0525674	-0.488761	-0.152741	0.204946	-0.577808	-0.53056	0.15135	1.33534	0.405668	1.91315	PA14_23130	PA14_23130	PA14_23130	sensory box GGDEF domain-containing protein
21.533	19.4198	19.3297	21.3629	18.317	19.2041	19.8315	19.1445	16.7821	21.4142	19.3034	19.3434				3	3	3	27.1	13.333	0	7.0329	0.125833	-0.39234	-0.343586	0.150354	-0.466188	-0.403279	0.548406	1.43428	1.23962	1.90046	PA14_53000	PA14_53000	PA14_53000	pterin-4-alpha-carbinolamine dehydratase	phhB
25.8383	22.8317	22.7234	18.0445	18.2421	11.9411	26.1523	24.2969	24.2254	20.7208	18.626	17.6938		+	+	16	16	16	48.3	55.56	0	40.337	0.581115	-2.93763	-1.30354	1.54332	-7.72185	-3.34806	2.23551	-5.87797	-5.36822	1.84388	PA14_43030	PA14_43030	PA14_43030	hypothetical protein
23.607	21.1438	20.5397	14.3823	14.4879	12.5173	24.522	22.3337	21.9437	17.4288	17.3173	15.6566	+	+	+	8	7	7	19.6	55.033	0	16.595	1.60314	-3.00507	-3.49815	2.66288	-7.96768	-7.01612	2.4682	-6.13222	-6.21932	1.83546	PA14_34050	PA14_34050	PA14_34050	hypothetical protein
28.3498	25.9572	25.6921	23.8566	22.0697	21.2795	27.0564	24.8452	24.9027	23.1078	23.2832	23.0748		+	+	18	18	18	53.5	47.072	0	109.5	0.419631	-0.753314	-0.984717	1.69888	-4.26441	-3.7467	1.54348	-2.44619	-3.34846	1.81822	PA14_19110	PA14_19110	PA14_19110	rhamnosyltransferase chain B	rhlB
25.6446	23.1966	23.0425	18.148	17.1714	12.7626	24.763	22.7357	22.3547	18.6061	16.5205	16.3752		+	+	9	8	8	30.5	28.015	0	43.687	0.250037	-1.13992	-0.631009	1.88726	-7.93391	-4.26865	2.38202	-6.11722	-5.89201	1.8167	PA14_10190	PA14_10190	PA14_10190	transcriptional regulator
23.0558	19.9938	18.2309	16.9067	11.7107	12.6159	24.0623	22.6709	21.2035	19.2431	20.1521	13.908		+		7	7	7	17	203.34	0	79.508	0.730712	-4.02334	-1.59517	1.45407	-6.68239	-3.13102	1.08408	-4.8778	-2.30595	1.80459	PA14_61200	PA14_61200	PA14_61200	hypothetical protein
28.8259	26.7722	26.7468	22.8226	20.7559	19.7596	27.506	26.1148	25.2153	21.9677	21.7329	21.4973		+	+	65	65	65	44.3	197.11	0	305.53	0.272427	-0.619954	-0.679622	2.29668	-6.33559	-5.58209	2.58444	-4.54605	-6.68511	1.78954	PA14_09280	PA14_09280	PA14_09280	pyochelin synthetase	pchF
26.5244	24.4214	24.7241	19.1945	17.6767	16.9979	27.4824	25.0464	24.8623	20.3967	20.7197	19.7492	+	+	+	21	21	21	61.6	37.05	0	139.84	1.51902	-2.33216	-3.28817	2.85123	-7.26697	-7.8706	2.4582	-5.50853	-6.18057	1.75844	PA14_68260;PA14_52840	PA14_68260	PA14_52840;PA14_68260	C4-dicarboxylate-binding periplasmic protein;c4-dicarboxylate-binding protein
29.0776	26.7839	26.6769	23.5886	21.8443	20.7516	28.2479	26.668	26.3981	24.4658	23.3324	22.4273		+	+	34	34	34	62.4	75.992	0	323.31	0.593169	-1.34701	-1.32706	2.05966	-5.45131	-4.78923	1.95915	-3.69617	-4.48044	1.75514	PA14_65540	PA14_65540	PA14_65540	hypothetical protein
21.8974	20.4996	18.6937	21.841	19.4571	19.0469	20.5241	18.6932	16.0521	20.5354	19.7061	19.5264				5	5	5	25.1	23.416	0	10.047	0.0729317	0.192342	0.207971	0.0682289	-0.248583	-0.195384	0.489333	1.49951	1.12351	1.74809	PA14_65900	PA14_65900	PA14_65900	TetR family transcriptional regulator
24.393	22.5269	22.1699	15.8178	14.5111	13.7503	24.1998	21.793	22.2327	17.1243	15.9907	15.2661		+	+	9	9	9	66.3	22.308	0	25.415	0.819385	-1.43397	-1.76926	3.09188	-8.33687	-9.09831	2.70905	-6.61474	-7.21758	1.72212	PA14_48420	PA14_48420	PA14_48420	transcriptional regulator
23.1274	21.4748	21.2427	15.9291	14.7793	14.522	22.3204	20.9776	20.1478	16.8656	15.6392	15.4381		+	+	8	8	8	16.9	75.7	0	16.884	0.658902	-0.904183	-1.45513	3.13892	-6.87149	-9.35786	2.58161	-5.16763	-6.67341	1.70386	PA14_71260	PA14_71260	PA14_71260	FMN oxidoreductase
28.1912	26.5797	26.6498	19.96	11.9611	11.2816	27.7671	26.4806	26.1884	18.216	13.6034	15.3975		+	+	10	10	10	78.6	23.388	0	206.25	0.162667	-1.33808	-0.432618	1.9632	-12.7393	-4.49258	2.82743	-11.0731	-7.75776	1.66628	PA14_14080	PA14_14080	PA14_14080	carboxylesterase
25.7981	23.3628	23.2774	16.5089	12.7494	14.8366	25.4438	23.5769	22.7269	17.0154	16.6186	14.6616		+	+	13	13	13	65.4	33.607	0	105.39	0.462405	-1.40021	-1.07017	2.63978	-9.44779	-6.91721	2.70902	-7.81736	-7.21747	1.63043	PA14_29460	PA14_29460	PA14_29460	quinone oxidoreductase
23.8554	21.1504	20.1202	22.1332	19.8192	19.6091	21.2954	21.458	16.772	21.0262	20.7024	19.041				6	6	6	49.2	12.479	0	13.32	0.0926914	0.263964	0.259847	0.359829	-1.18815	-0.863248	0.0891732	0.414735	0.250724	1.60288	PA14_08750	PA14_08750	PA14_08750	50S ribosomal protein L7/L12	rplL
33.0396	30.8714	30.6748	25.8893	24.2734	23.9685	32.2515	30.8523	30.4876	27.3664	25.6974	24.8613		+	+	51	51	51	79	56.722	0	323.31	0.597198	-1.2646	-1.33492	2.67608	-6.8182	-7.07324	2.33727	-5.2221	-5.72779	1.59609	PA14_66310	PA14_66310	PA14_66310	dihydrolipoamide acetyltransferase	aceF
22.6987	21.661	20.7535	21.4557	19.8575	19.3952	22.2325	19.707	20.0515	21.5382	20.8477	19.9778				9	9	9	55.6	14.18	0	23.004	0.289542	-0.551809	-0.716298	0.808674	-1.46826	-1.74813	0.0466983	0.124242	0.136457	1.5925	PA14_56070	PA14_56070	PA14_56070	transcriptional regulator MvaT, P16 subunit	mvaT
26.4232	24.3007	24.1905	20.2175	17.8008	15.8206	25.0754	23.3221	22.7863	19.821	18.3916	16.6705		+	+	23	23	23	42.8	79.225	0	101.74	0.0784254	-0.348056	-0.222554	2.06228	-7.02515	-4.7975	2.04789	-5.43358	-4.75227	1.59157	PA14_39520	PA14_39520	PA14_39520	hydroxylase large subunit
25.9076	24.1423	23.9543	13.8059	17.1789	15.9352	25.7154	24.5836	24.677	18.2849	17.7551	16.6038		+	+	19	19	19	59.8	34.7	0	42.777	0.799509	-1.90791	-1.73007	2.82582	-9.02808	-7.75017	3.57405	-7.44407	-12.111	1.58402	PA14_66020	PA14_66020	PA14_66020	hypothetical protein
26.5346	23.8902	23.2349	12.9678	16.1886	16.2317	25.5104	24.4535	23.6059	18.4665	17.2026	14.3798		+	+	10	10	10	26.3	41.038	0	40.303	0.406573	-1.55356	-0.958415	2.50776	-9.42384	-6.37465	2.38557	-7.8403	-5.90521	1.58354	PA14_46470	PA14_46470	PA14_46470	erythronate-4-phosphate dehydrogenase	pdxB
27.6711	25.6805	25.4663	19.1545	18.7039	17.8223	26.2137	25.1996	25.194	22.3049	17.7646	18.123		+	+	18	18	18	60.1	43.213	0	85.539	0.215707	-0.837296	-0.554873	3.18118	-7.71238	-9.59692	1.82901	-6.13824	-4.10233	1.57415	PA14_43130;REV__PA14_21460	PA14_43130	PA14_43130	aminotransferase
25.6689	23.465	23.1944	19.3432	16.5221	10.1957	25.4059	26.3242	23.1302	17.8888	17.4171	17.9792		+	+	11	11	11	38.9	33.339	0	60.85	0.372161	-2.40801	-0.888524	1.44506	-8.75577	-3.10956	2.76111	-7.19177	-7.45088	1.564	PA14_18260	PA14_18260	PA14_18260	1-phosphofructokinase	fruK
25.8488	23.7864	24.0335	18.1066	15.2834	12.2351	25.5658	24.2966	23.5915	17.0167	16.6862	16.3932		+	+	9	9	9	72.8	20.631	0	74.655	0.365141	-1.49034	-0.874153	2.1705	-9.34785	-5.14815	3.67715	-7.78593	-12.8678	1.56192	PA14_05600	PA14_05600	PA14_05600	hypothetical protein
22.6664	20.893	20.519	19.5035	15.8686	15.635	21.6638	19.3013	18.4915	17.9014	16.269	16.8938		+		2	2	2	9.4	33.361	0.00037779	4.4465	0.00464683	-0.0190105	-0.0141908	1.43067	-4.3571	-3.07543	1.235	-2.79748	-2.6296	1.55961	PA14_10620	PA14_10620	PA14_10620	homoprotocatechuate 2,3-dioxygenase	hpcB
25.2896	21.9436	18.6064	20.5272	18.9799	18.8213	22.6259	18.7992	19.1265	20.0701	18.95	18.6915				4	4	4	38.6	10.086	0	5.3467	0.107697	0.205561	0.298235	0.553221	-2.50377	-1.24904	0.296274	-0.946656	-0.730615	1.55711	PA14_08940	PA14_08940	PA14_08940	30S ribosomal protein S17	rpsQ
25.1865	21.8652	21.5663	22.3293	20.2729	19.8913	24.3468	21.7923	21.7464	25.1094	21.0489	20.1882				14	14	14	41.7	39.753	0	15.664	0.308916	-1.28435	-0.757352	0.668404	-2.0415	-1.47363	0.106094	-0.512985	-0.294173	1.52851	PA14_29690	PA14_29690	PA14_29690	hypothetical protein
26.8001	24.047	22.8185	18.8703	16.9882	14.9603	25.2847	22.4531	22.9702	19.1058	16.4594	16.8492		+	+	10	10	10	36.2	34.856	0	41.495	0.140868	-0.531878	-0.380394	2.02117	-7.61561	-4.66918	2.15127	-6.09789	-5.08445	1.51772	PA14_61120	PA14_61120	PA14_61120	hypothetical protein
22.6643	22.1008	21.228	18.3376	19.9378	15.6105	20.1808	17.7991	19.9245	15.8306	19.7769	14.6646		+		8	8	8	11.8	81.4	0	24.97	0.237386	1.20463	0.603191	1.41275	-4.03575	-3.0332	0.670709	-2.54414	-1.47812	1.49161	PA14_43790;PA14_55330	PA14_43790	PA14_43790;PA14_55330	aldehyde dehydrogenase;hypothetical protein
21.5556	20.1408	19.7332	18.3424	14.8778	16.2802	21.4697	18.1869	18.1001	17.9646	16.5898	15.7092		+		2	2	2	8.6	34.986	0	37.636	0.0743654	-0.254415	-0.211789	1.58989	-3.97642	-3.46458	0.904385	-2.49768	-1.93825	1.47874	PA14_36180	PA14_36180	PA14_36180	LysR family transcriptional regulator
28.3376	25.9038	25.8233	21.7329	19.3396	19.1405	27.3002	25.6388	25.5015	21.1597	20.967	20.7815		+	+	61	61	60	40.6	187.08	0	305.36	0.462048	-0.898387	-1.06946	2.31414	-6.61725	-5.6444	3.03652	-5.1775	-8.80129	1.43975	PA14_50300	PA14_50300	PA14_50300	hypothetical protein
22.273	18.6915	19.9974	19.9166	16.5167	17.6932	21.588	17.4698	18.6491	19.3327	17.9167	17.8645				3	3	3	12.2	31.871	0	6.1472	0.107336	-0.329079	-0.297321	0.721159	-2.27845	-1.57651	0.261999	-0.864393	-0.657074	1.41406	PA14_28420	PA14_28420	PA14_28420	LysR family transcriptional regulator
25.194	23.5284	23.732	17.46	15.6836	16.0737	24.7514	23.6634	23.1475	20.9815	15.5502	16.002		+	+	10	10	10	57.7	24.879	0	39.551	0.239052	-1.10549	-0.60687	3.29971	-7.74568	-10.2982	1.61082	-6.34285	-3.51772	1.40283	PA14_47820	PA14_47820	PA14_47820	transcriptional regulator
27.1444	24.6283	24.4725	19.1646	17.14	15.8254	26.4108	24.7256	24.1941	19.8705	18.451	17.0029		+	+	38	38	38	35.5	139.3	0	64.601	0.345851	-1.06483	-0.834436	2.45756	-8.03839	-6.1781	2.48083	-6.66864	-6.26855	1.36975	PA14_55670	PA14_55670	PA14_55670	exodeoxyribonuclease V subunit beta	recB
23.2244	20.759	19.9312	15.4476	16.7619	15.4575	22.4084	21.4977	20.738	18.9013	17.2129	16.3874		+	+	2	2	2	4.2	39.24	0.0028756	2.6955	0.873292	-1.61152	-1.87614	2.12847	-5.41584	-5.00969	1.9926	-4.0475	-4.5815	1.36834	PA14_26010	PA14_26010	PA14_26010	acyl-CoA thiolase
27.4854	24.1632	24.9069	22.3611	20.6131	19.7957	26.1132	24.0803	24.6	22.6072	21.604	20.8813		+	+	10	10	10	55.5	25.952	0	30.414	0.355082	-0.774242	-0.853483	1.66179	-4.59525	-3.64916	1.82793	-3.23367	-4.09928	1.36158	PA14_06870	PA14_06870	PA14_06870	transcriptional regulator Dnr	dnr
27.1211	24.3619	24.6605	18.698	17.8977	15.4865	27.48	25.2144	25.4031	20.3272	19.848	17.9059		+	+	23	23	23	50.1	53.024	0	124.54	0.755626	-1.99962	-1.64391	2.45257	-8.0204	-6.15885	2.52312	-6.67214	-6.43581	1.34827	PA14_51320	PA14_51320	PA14_51320	hypothetical protein
19.8018	16.5038	18.5013	12.9861	17.6169	18.97	20.1468	17.5044	18.1758	18.1947	18.0965	18.3213				2	2	2	17.6	8.9903	0.0042418	2.2735	0.390851	-1.67981	-0.926595	0.35391	-1.74464	-0.851069	0.195419	-0.404846	-0.508838	1.33979	PA14_60450	PA14_60450	PA14_60450	50S ribosomal protein L27	rpmA
19.8297	19.0758	19.0236	19.1577	18.3155	21.0033	18.3624	17.4475	17.6369	18.673	17.9361	21.3688				4	4	4	41.8	10.466	0	8.0309	0.043255	0.166255	0.126822	0.0768755	0.182486	0.218452	0.629833	1.51033	1.39851	1.32784	PA14_64470	PA14_64470	PA14_64470	hypothetical protein
26.909	23.3537	24.1981	16.7968	14.9177	13.4265	26.5915	24.584	24.5039	18.1938	16.3341	15.815		+	+	13	13	13	41.2	34.703	0	41.13	0.645531	-1.73397	-1.42908	2.59837	-9.77327	-6.74286	2.97803	-8.44549	-8.49725	1.32778	PA14_35440	PA14_35440	PA14_35440	L-asparaginase I	ansA
19.6609	16.0271	17.2543	13.9702	14.2792	16.8583	20.0113	18.7778	16.8474	17.1579	17.1768	17.4473				2	2	2	26.9	11.11	0.00037764	4.4373	1.13686	-2.22472	-2.41738	0.863778	-2.61151	-1.8572	0.624626	-1.28483	-1.38837	1.32668	PA14_40860	PA14_40860	PA14_40860	hypothetical protein
26.804	23.4031	24.1853	18.7466	12.9378	16.6148	26.7252	24.4138	24.0699	20.0511	16.7892	16.2049		+	+	13	13	13	39.1	44.012	0	73.651	0.311124	-1.58197	-0.762002	1.92683	-8.69773	-4.38429	2.14556	-7.38793	-5.06563	1.3098	PA14_28060	PA14_28060	PA14_28060	glutamate carboxypeptidase	cpg2
25.4585	22.3163	23.5302	14.5402	22.0018	17.8584	25.1034	24.7332	22.733	20.7454	19.6591	19.1842			+	16	16	6	4	531.87	0	15.91	0.321381	-1.72946	-0.78353	1.13042	-5.63485	-2.4037	2.11873	-4.32697	-4.97804	1.30787	PA14_32790	PA14_32790	PA14_32790	hypothetical protein
18.997	16.5565	16.7737	17.14	17.8384	13.6676	18.9781	17.2124	17.001	19.1017	17.6875	16.6274				4	4	4	30.3	15.46	0	8.8127	0.46622	-1.59019	-1.07774	0.336062	-1.22704	-0.814145	0.0264328	0.0750593	0.0788334	1.3021	PA14_68400	PA14_68400	PA14_68400	LysM domain/BON superfamily protein
27.7996	25.5626	25.8036	20.2807	17.5356	17.6861	27.5096	25.6387	25.5014	21.8448	18.8868	18.1439		+	+	15	15	15	80.9	24.686	0	303.53	0.320242	-1.1243	-0.781145	2.64221	-7.88778	-6.92754	2.14369	-6.59144	-5.0595	1.29634	PA14_27580	PA14_27580	PA14_27580	glutathione S-transferase
25.6568	23.6477	23.5849	20.8483	16.938	15.6259	25.255	23.5909	23.4768	20.352	18.939	17.4205		+	+	14	14	14	34.9	45.265	0	24.949	0.243672	-1.09978	-0.617045	1.71787	-6.49237	-3.79728	2.15187	-5.20374	-5.08641	1.28862	PA14_05810	PA14_05810	PA14_05810	allantoate amidohydrolase	amaB
26.6081	24.4502	24.7122	15.8576	14.9387	17.052	26.7609	25.1416	24.508	18.5393	17.3595	16.4359		+	+	13	13	13	87.2	20.062	0	69.513	0.800915	-1.49545	-1.73284	3.27974	-9.30743	-10.1768	3.04756	-8.02527	-8.85982	1.28216	PA14_09940	PA14_09940	PA14_09940	protease
25.5467	22.6099	24.2704	22.4176	19.7661	18.1765	25.0377	22.2759	22.2226	21.6897	19.8268	19.7545				12	12	12	72	20.466	0	18.736	0.0768804	-0.303612	-0.218465	1.25769	-4.02224	-2.67967	1.15178	-2.75503	-2.44922	1.26721	PA14_63880	PA14_63880	PA14_63880	transcriptional regulator
23.2942	21.3582	19.8547	14.9078	16.6896	15.9705	22.662	20.036	18.6332	16.0616	16.5576	15.5711		+	+	3	3	3	14.5	28.051	0.00037355	4.0285	0.128908	-0.207445	-0.351172	2.13544	-5.64638	-5.03244	1.64531	-4.38032	-3.60634	1.26606	PA14_27390	PA14_27390	PA14_27390	hypothetical protein
27.1452	24.2581	24.9183	20.5258	16.9355	15.8406	26.7591	24.675	24.5605	23.12	17.2106	16.4344		+	+	12	12	12	70	23.856	0	40.222	0.171829	-1.15432	-0.454196	2.00341	-7.67322	-4.61452	1.34491	-6.40989	-2.876	1.26333	PA14_12120	PA14_12120	PA14_12120	lipoate-protein ligase B	lipB
20.9203	19.2841	17.3033	18.4552	16.7116	17.284	18.6341	15.5732	18.3065	18.0239	15.8928	17.3228				1	1	1	5.5	18.146	0.0032223	2.6346	0.190814	0.403738	0.49827	0.6548	-1.68566	-1.44714	0.135632	-0.424756	-0.367653	1.2609	PA14_67720	PA14_67720	PA14_67720	preprotein translocase subunit SecB	secB
22.7765	21.6711	20.8153	21.1606	20.56	20.3379	21.691	20.3983	20.8242	21.4082	21.2039	20.8358				6	6	6	56.7	10.267	0	12.41	0.711318	-0.463102	-1.5573	0.797805	-1.06812	-1.72672	0.160955	0.178102	0.428563	1.24623	PA14_57020	PA14_57020	PA14_57020	co-chaperonin GroES	groES
24.7601	22.0804	20.8592	15.8743	13.5956	12.648	24.3844	22.3885	23.0312	16.9865	16.4503	14.5137		+	+	9	9	9	34.4	35.755	0	29.165	0.732048	-1.94421	-1.59778	2.32757	-8.52732	-5.6927	2.80146	-7.28455	-7.63624	1.24276	PA14_65320	PA14_65320	PA14_65320	tRNA delta(2)-isopentenylpyrophosphate transferase	miaA
28.1932	26.385	26.371	20.2621	17.9228	16.1832	27.4229	25.8842	25.7688	24.0942	15.4744	16.6342		+		21	21	21	74.2	49.369	0	140.38	0.0727409	-0.611597	-0.207462	2.5817	-8.86038	-6.67379	1.29797	-7.62431	-2.76955	1.23607	PA14_67440	PA14_67440	PA14_67440	N-formimino-L-glutamate deiminase
26.111	23.902	24.3981	17.1028	17.1818	16.0574	25.6608	24.3112	24.0499	15.8491	17.8708	19.9283		+	+	9	9	9	53.1	22.367	0	60.778	0.37509	-1.10208	-0.89451	3.33938	-8.02304	-10.5434	2.21848	-6.79123	-5.30986	1.23181	PA14_11860	PA14_11860	PA14_11860	aromatic acid decarboxylase
22.5282	17.2339	18.1022	20.1146	15.621	18.4672	21.5288	18.7971	17.0827	20.1575	19.0869	18.1874				5	5	5	54	13.609	0	8.3861	0.306514	-1.0763	-0.752288	0.227459	-1.22047	-0.581171	0.00177737	0.00770187	0.0054456	1.22818	PA14_70480	PA14_70480	PA14_70480	hypothetical protein
28.594	25.7816	25.7798	22.4034	20.3295	20.0841	27.8156	26.0792	25.7706	23.1883	21.9819	20.8158		+	+	21	21	21	78.4	35.512	0	189.67	0.452753	-1.05634	-1.05097	2.07858	-5.77948	-4.8491	2.08731	-4.55981	-4.8769	1.21967	PA14_52610;REV__PA14_52610	PA14_52610	PA14_52610	hypothetical protein
29.1488	26.6371	26.6193	21.9239	20.7347	19.2621	27.7625	26.4018	26.1333	24.7601	19.5675	19.0528		+	+	24	24	24	53.4	51.042	0	246.73	0.0873293	-0.486593	-0.245924	2.40873	-6.82817	-5.99188	1.39073	-5.63901	-2.98171	1.18916	PA14_23750	PA14_23750	PA14_23750	isopropylmalate isomerase large subunit	leuC
33.1212	30.9198	30.7327	27.322	25.46	24.7878	32.3446	30.9178	30.4573	28.2993	26.1919	25.589		+	+	88	88	88	87.5	105.88	0	323.31	0.304785	-0.836843	-0.748637	2.22099	-5.73465	-5.31844	1.98272	-4.54645	-4.55149	1.18819	PA14_44010	PA14_44010	PA14_44010	2-oxoglutarate dehydrogenase E1	sucA
22.9362	20.1428	20.7165	15.0028	16.0426	11.2328	22.3174	21.602	20.4256	15.1239	14.3607	16.8995		+	+	3	3	3	9.7	37.974	0	15.544	0.345083	-1.36862	-0.832846	1.87764	-7.17243	-4.24086	2.51911	-5.98694	-6.41978	1.18549	PA14_41150	PA14_41150	PA14_41150	ABC transporter permease	nppC
33.4809	31.1209	31.0581	26.8001	25.1578	24.7516	32.9585	31.1652	30.8649	28.1205	26.368	25.0749		+	+	40	40	40	84.6	42.903	0	323.31	0.367559	-0.95129	-0.879108	2.47108	-6.3168	-6.23055	2.02534	-5.14178	-4.68208	1.17502	PA14_44000	PA14_44000	PA14_44000	dihydrolipoamide succinyltransferase	sucB
27.5247	24.9428	24.8687	19.9755	19.5355	18.3722	26.7652	24.4192	24.6574	20.9275	19.3123	19.5874		+	+	14	14	14	37.6	51.608	0	36.974	0.396286	-0.648004	-0.937614	2.54226	-6.48432	-6.51275	2.39781	-5.33818	-5.95089	1.14614	PA14_65390	PA14_65390	PA14_65390	hypothetical protein
26.9885	24.2033	23.5329	22.2235	20.7847	19.9326	25.9072	23.983	23.6093	23.1102	21.0987	20.9323		+	+	11	11	11	41.9	36.009	0	40.598	0.309144	-0.733477	-0.757832	1.45726	-3.92798	-3.13865	1.3074	-2.78613	-2.7908	1.14185	PA14_61220	PA14_61220	PA14_61220	hypothetical protein
28.6172	26.705	26.2961	26.6371	23.3899	24.9639	28.0026	26.542	26.3442	26.9655	25.887	24.8274				16	16	16	69	21.937	0	97.979	0.32855	-0.896301	-0.798509	0.871867	-2.20912	-1.8733	0.590669	-1.06963	-1.32219	1.13949	PA14_67930	PA14_67930	PA14_67930	imidazoleglycerol-phosphate dehydratase	hisB
24.605	21.5714	20.6952	18.795	17.4375	13.4666	23.6934	19.97	20.2668	17.8259	16.1476	16.1973		+	+	4	4	4	18.2	41.039	0	5.4369	0.0313373	-0.157247	-0.0929871	1.34531	-5.72416	-2.87691	1.59821	-4.58645	-3.48563	1.13771	PA14_46750	PA14_46750	PA14_46750	hypothetical protein
24.5978	22.7175	22.5721	17.5823	14.545	12.0331	24.1541	22.5981	22.2034	17.1272	14.9452	14.5239		+	+	7	7	7	42.5	28.336	0	55.22	0.17095	-0.811923	-0.452135	2.11058	-8.57562	-4.95163	2.75719	-7.45315	-7.43306	1.12248	PA14_19800	PA14_19800	PA14_19800	AraC family transcriptional regulator
24.1961	20.4482	20.9938	14.7096	12.3841	14.6721	23.5648	20.2402	21.9489	16.3055	14.1211	14.8026		+	+	4	4	4	17.2	36.433	0	44.589	0.502761	-1.15442	-1.15	2.32592	-7.95739	-5.68675	2.38829	-6.84157	-5.91535	1.11582	PA14_03700	PA14_03700	PA14_03700	sulfate-binding protein	sbp
21.3225	16.2004	22.7287	18.8704	17.6298	15.5555	21.4896	20.941	19.6955	19.8679	18.8221	18.5798				4	4	4	20.7	46.695	0.00038052	4.6545	0.765797	-1.73807	-1.66385	0.547561	-2.73197	-1.23796	1.15031	-1.61876	-2.44607	1.11321	PA14_48540	PA14_48540	PA14_48540	hypothetical protein
20.3863	18.8336	17.6301	18.7037	16.5579	14.8594	20.2815	18.2435	16.3347	18.0006	16.3762	17.0816				6	6	6	23.8	34.166	0	42.424	0.136243	-0.445779	-0.369144	0.752933	-2.24296	-1.63864	0.387451	-1.13378	-0.919689	1.10918	PA14_17380	PA14_17380	PA14_17380	LysR family transcriptional regulator
25.9302	23.1874	22.9539	14.5833	17.1161	18.1957	24.7946	23.4941	23.5404	18.5414	15.8567	18.5578		+	+	9	9	9	26.8	37.131	0	32.56	0.29611	-1.02026	-0.730267	2.17147	-7.39215	-5.15139	2.49687	-6.29108	-6.33155	1.10107	PA14_34660	PA14_34660	PA14_34660	transcriptional regulator GntR	gntR
26.137	23.5991	24.1927	17.7934	16.8686	12.0218	25.9426	23.0583	23.8584	17.7897	15.5153	15.6119		+	+	8	8	8	68.2	21.201	0	76.645	0.142419	-0.744371	-0.384155	2.01967	-9.0817	-4.66453	2.66506	-7.98079	-7.02552	1.10091	PA14_44610	PA14_44610	PA14_44610	recombination protein RecR	recR
33.637	31.2891	31.0546	26.7722	25.1567	24.5389	32.6835	31.1851	30.8785	27.6832	25.7842	25.0645		+	+	90	90	90	78	99.563	0	323.31	0.268151	-0.688047	-0.670396	2.44704	-6.5043	-6.13757	2.31068	-5.40508	-5.63201	1.09922	PA14_66290	PA14_66290	PA14_66290	pyruvate dehydrogenase subunit E1	aceE
23.3017	21.1042	20.8925	22.6846	20.4513	19.3387	19.5771	19.3112	19.5756	20.6492	19.0321	19.2526				12	12	12	21	80.507	0	25.072	0.460665	1.18023	1.06671	0.307013	-0.941249	-0.753341	0.110286	0.156642	0.304775	1.09789	PA14_27675	PA14_27675	PA14_27675	hypothetical protein
20.4208	19.5347	18.4741	21.8746	20.6348	21.3691	18.891	17.3359	16.2619	20.2859	20.9423	19.9948			+	1	1	1	2.4	36.653	0.0052743	2.1378	0.905505	0.885131	1.94049	1.27539	1.81627	2.719	1.6355	2.9114	3.58099	1.09513	PA14_47210	PA14_47210	PA14_47210	cytochrome o ubiquinol oxidase subunit II	cyoA
26.8277	24.4212	24.7071	19.7647	16.2264	17.0655	26.3057	24.5366	24.2796	19.0068	20.2718	16.2		+	+	9	9	9	44.3	30.74	0	50.455	0.192408	-0.807334	-0.501933	2.36466	-7.63315	-5.82784	2.06616	-6.54775	-4.80974	1.08539	PA14_54670	PA14_54670	PA14_54670	3-hydroxyisobutyrate dehydrogenase
19.4751	17.4354	16.6563	14.5225	16.1591	16.1904	18.6161	18.1148	16.0902	16.3437	17.8198	15.1849				4	4	4	7.4	51.369	0.0052761	2.1436	0.366803	-0.825448	-0.877559	1.04323	-2.2316	-2.22086	0.460703	-1.15758	-1.06679	1.07402	PA14_54040	PA14_54040	PA14_54040	amino acid permease
22.9095	20.4311	20.6207	19.026	17.2323	13.8366	21.4588	20.2886	20.4395	18.5219	16.6689	16.2938			+	3	3	3	13.8	29.531	0	6.2916	0.0994818	-0.463195	-0.27732	1.26292	-4.62214	-2.69128	1.98875	-3.56747	-4.56978	1.05467	PA14_29830	PA14_29830	PA14_29830	methyltransferase
24.802	21.2494	21.8634	17.8153	12.8059	15.7481	24.8586	21.8739	21.4462	17.8935	15.6788	16.2171		+	+	7	7	7	34	39.386	0	10.515	0.28794	-1.13999	-0.712882	1.77236	-7.1818	-3.94487	2.07918	-6.1298	-4.851	1.05201	PA14_24370	PA14_24370	PA14_24370	hypothetical protein
24.6433	22.5986	22.3324	15.8541	16.235	17.2015	24.0298	23.4722	23.3187	18.2689	17.9579	17.4452	+	+	+	7	7	7	91.9	14.549	0	68.163	1.45134	-1.46049	-3.12452	2.90233	-6.76125	-8.11789	4.22256	-5.7162	-17.6962	1.04505	PA14_01490	PA14_01490	PA14_01490	hemolysin
26.7814	24.6372	25.6016	22.5278	20.265	18.2341	23.0855	21.9515	22.0468	18.0156	17.1207	19.0755		+	+	14	14	14	34.7	58.432	0	39.457	0.767402	2.27166	1.66699	1.73569	-5.33114	-3.84516	2.51122	-4.29064	-6.38837	1.0405	PA14_51360	PA14_51360	PA14_51360	anthranilate synthase component I	phnA
19.8704	18.4698	17.816	20.7523	18.6225	19.0199	20.1644	16.781	17.7091	20.4159	19.856	19.6071				5	5	5	43.7	11.766	0	12.361	0.286902	-0.494767	-0.710666	0.347108	0.746174	0.837034	0.773512	1.74154	1.67898	0.995367	PA14_08840	PA14_08840	PA14_08840	30S ribosomal protein S10	rpsJ
27.4912	25.0052	25.0851	24.8372	22.433	22.4952	26.4547	25.1573	24.9459	24.8882	23.739	23.0782				16	16	16	79.8	22.292	0	84.976	0.272389	-0.646706	-0.679541	1.07774	-2.6054	-2.29267	1.07298	-1.6175	-2.28272	0.987897	PA14_47790	PA14_47790	PA14_47790	cob(I)yrinic acid a,c-diamide adenosyltransferase	cobO
26.0696	23.3897	23.7655	17.9345	15.4938	16.1531	25.4817	23.8066	23.8187	18.6808	17.0667	16.6759		+	+	12	12	12	53.3	29.266	0	60.969	0.424341	-0.947309	-0.994178	2.68156	-7.8811	-7.09703	2.94381	-6.89453	-8.32378	0.98657	PA14_49540	PA14_49540	PA14_49540	hypothetical protein
26.4043	24.8348	24.0903	21.122	16.8832	19.378	25.8893	24.0774	23.8862	21.9843	17.2798	19.5815		+	+	15	15	15	82	25.463	0	130.67	0.0950912	-0.487483	-0.266041	1.88197	-5.98208	-4.25336	1.53745	-5.00245	-3.33353	0.979632	PA14_01470	PA14_01470	PA14_01470	transcriptional regulator
25.4283	22.9326	22.7456	21.7338	19.9787	20.051	27.3446	25.6338	25.1342	24.8502	24.0255	22.7638	+	+		14	14	14	70	26.245	0	83.735	1.77188	-3.29198	-3.94356	1.39924	-3.11434	-3.00155	1.12332	-2.1577	-2.38863	0.956642	PA14_37270	PA14_37270	PA14_37270	LamB/YcsF family protein
24.4136	23.3649	23.3699	20.6853	18.5275	17.871	25.0871	23.1561	23.7561	21.0412	20.1625	19.5973		+	+	9	9	9	53	27.777	0	21.602	0.582766	-1.23907	-1.30677	2.15672	-4.6882	-5.10244	2.20627	-3.73279	-5.26834	0.955409	PA14_34880	PA14_34880	PA14_34880	GntR family transcriptional regulator
29.6067	27.6511	27.5454	22.9019	21.9217	20.2879	28.949	27.3388	27.0766	24.1497	22.2676	20.0915		+	+	22	22	21	72.5	38.888	0	207.24	0.121557	-0.465728	-0.33299	2.53072	-6.56387	-6.46625	1.89367	-5.61859	-4.28725	0.945285	PA14_19065	PA14_19065	PA14_19065	hypothetical protein
24.8294	22.7538	22.5593	21.7304	20.3601	15.7576	24.6387	22.5753	21.5233	20.4455	19.9122	18.9			+	12	12	12	41.2	33.788	0	89.105	0.0897658	-0.469816	-0.252264	0.986779	-4.0981	-2.10482	1.43878	-3.1599	-3.09465	0.938201	PA14_68420	PA14_68420	PA14_68420	LysR family transcriptional regulator
28.2795	26.0301	25.7663	20.1353	19.139	17.6797	27.8049	26.3487	25.9986	21.718	19.2837	18.837		+	+	58	58	57	54.9	135.05	0	323.31	0.348633	-0.961578	-0.840185	2.70616	-7.70732	-7.20482	2.52287	-6.77113	-6.43482	0.936192	PA14_40670	PA14_40670	PA14_40670	B12-dependent methionine synthase	metH
28.5484	25.931	25.9777	21.1971	18.7435	15.6726	28.105	26.0458	25.9993	21.4191	18.5459	18.1436		+	+	12	12	12	50.9	36.475	0	132.39	0.164658	-0.831797	-0.437326	1.9847	-8.28134	-4.5575	2.38673	-7.34715	-5.90951	0.934182	PA14_09600	PA14_09600	PA14_09600	D-alanine--D-alanine ligase	ddlA
24.8282	20.5231	23.4015	21.1816	18.7999	16.189	24.6184	20.3723	22.7289	20.1099	18.8255	18.9696				6	6	6	22	36.206	0	8.7795	0.143186	-0.578194	-0.386011	1.02628	-4.19407	-2.18583	1.18882	-3.27151	-2.52889	0.922563	PA14_20080	PA14_20080	PA14_20080	hypothetical protein
23.3834	22.6465	21.4899	19.8947	18.4434	17.4349	22.8601	21.7715	22.2996	18.9961	19.3172	19.6209		+	+	6	6	6	26.8	34.022	0	14.054	0.416465	-0.720416	-0.978351	1.91235	-3.91559	-4.34174	2.93428	-2.99898	-8.27606	0.916615	PA14_05850	PA14_05850	PA14_05850	LysR family transcriptional regulator
26.7939	24.9929	24.8194	21.1976	18.6302	18.2583	26.3906	24.7624	24.4585	20.3395	18.2886	21.1827		+	+	19	19	19	67.7	31.169	0	86.089	0.172425	-0.574907	-0.455594	2.27814	-6.17337	-5.51655	2.13335	-5.26688	-5.02564	0.906492	PA14_23060	PA14_23060	PA14_23060	DNA-binding transcriptional regulator HexR	hexR
26.2082	23.9176	23.6134	18.7625	12.6473	14.6906	25.4782	23.7511	23.364	17.3992	15.6698	14.5457		+	+	13	13	13	81.7	24.232	0	57.31	0.0908032	-0.504742	-0.254957	2.01962	-9.21289	-4.66438	2.8572	-8.32621	-7.89914	0.886681	PA14_07310	PA14_07310	PA14_07310	hydrolase
25.6914	23.7452	23.798	19.5107	14.504	16.506	24.506	22.9391	23.4028	18.5522	16.9098	15.3306		+	+	8	8	8	41	28.142	0	30.268	0.017437	-0.090662	-0.0525032	2.0514	-7.5713	-4.76326	2.52165	-6.68506	-6.42993	0.886243	PA14_07960	PA14_07960	PA14_07960	transcriptional regulator PrtR	prtR
26.9484	24.2622	24.576	20.0609	19.3647	17.6545	26.2449	24.611	24.2541	20.1806	19.5819	19.2922		+	+	14	14	14	54.4	32.837	0	42.333	0.360482	-0.658209	-0.864591	2.30789	-6.23552	-5.62202	2.88472	-5.35179	-8.03189	0.883727	PA14_26910	PA14_26910	PA14_26910	hypothetical protein
22.9352	21.913	21.9176	19.1863	18.1758	18.0421	24.0599	21.0307	19.7242	20.5251	19.0794	16.4764		+		8	8	8	27.4	36.108	0	9.6605	0.0633219	-0.225569	-0.182145	2.80124	-3.78719	-7.63522	0.767098	-2.91129	-1.6664	0.875904	PA14_71240	PA14_71240	PA14_71240	hypothetical protein
24.4173	21.9594	22.6264	20.4372	19.268	17.9877	23.8668	19.9744	19.2294	18.4617	17.8344	18.0836		+		8	8	8	25.3	33.502	0	15.233	0.68799	1.10434	1.5118	1.68077	-3.77007	-3.69887	0.934496	-2.89693	-1.99877	0.873142	PA14_69590	PA14_69590	PA14_69590	ABC-type amino acid transporter
19.7009	22.6213	22.1285	18.8956	20.6392	19.7844	24.1451	22.8004	17.9877	21.6315	20.5096	20.2689				3	3	3	6.3	36.648	0.0094044	1.9176	0.718706	-1.03023	-1.57172	0.761327	-1.71048	-1.65508	0.165387	-0.841083	-0.439045	0.869396	PA14_47720	PA14_47720	PA14_47720	threonine-phosphate decarboxylase	cobC
21.2589	19.3133	19.3586	21.8752	18.9981	19.2898	21.4341	19.0171	17.2698	21.3265	19.9065	19.321				7	7	7	62.9	13.032	0	36.933	0.0406141	-0.130264	-0.11939	0.0231865	0.0774835	0.0693878	0.282616	0.944311	0.701505	0.866828	PA14_16000	PA14_16000	PA14_16000	50S ribosomal protein L19	rplS
25.8685	24.795	23.6369	16.9193	23.5845	23.3958	25.2931	23.586	23.3434	19.4794	22.3837	22.5437				17	17	17	32.7	71.885	0	59.27	0.0234808	-0.169062	-0.0702467	0.691205	-3.4669	-1.51806	1.04636	-2.60521	-2.22734	0.861694	PA14_38690	PA14_38690	PA14_38690	acetoacetyl-CoA synthetase
30.6676	28.2079	28.5606	23.8179	21.58	21.1618	29.8446	28.2189	27.8618	24.1933	22.062	21.3506		+	+	46	46	45	59.5	77.973	0	323.31	0.105928	-0.348724	-0.293751	2.45699	-6.95881	-6.17592	2.3619	-6.10645	-5.81771	0.852355	PA14_36810	PA14_36810	PA14_36810	hydroperoxidase II	katE
26.1581	23.6206	23.8009	19.0376	15.2257	16.3312	25.2619	23.5279	23.9289	19.1743	17.642	15.4644		+	+	10	10	10	40.7	36.374	0	27.523	0.132409	-0.562049	-0.35977	2.26952	-7.66172	-5.48632	2.327	-6.81266	-5.69062	0.849057	PA14_25990	PA14_25990	PA14_25990	magnesium chelatase
27.9671	26.3116	26.3134	22.1562	20.5407	16.659	27.4752	26.1779	25.8317	20.7397	19.8407	20.2014		+	+	12	12	12	60.8	31.882	0	315.29	0.103563	-0.475352	-0.28774	1.83204	-7.07876	-4.11087	3.41827	-6.2343	-11.0476	0.844454	PA14_49710	PA14_49710	PA14_49710	chaperone protein HchA
30.5594	28.2042	28.3247	24.8563	22.6051	21.6777	30.005	28.5806	28.0761	25.3215	23.3744	22.5405		+	+	59	59	59	75.4	93.496	0	323.31	0.217109	-0.699111	-0.558025	2.10168	-5.98308	-4.92297	2.15898	-5.14179	-5.10992	0.841289	PA14_49250	PA14_49250	PA14_49250	nitrate reductase catalytic subunit	napA
25.4046	24.0525	22.996	19.1736	19.1215	17.4327	26.9651	25.0027	22.8623	22.4504	19.1463	19.0218		+	+	12	12	11	56.3	26.25	0	108.8	0.576199	-1.63026	-1.29395	2.45898	-5.57513	-6.18362	1.35643	-4.73722	-2.90239	0.837913	PA14_41500	PA14_41500	PA14_41500	lyase
28.4562	26.6393	26.4713	22.1625	20.4729	20.6444	27.9565	26.431	26.3537	22.6327	21.8777	20.4538		+	+	17	17	17	56.2	32.426	0	142.18	0.269283	-0.561454	-0.672842	2.7337	-6.09567	-7.32721	2.50807	-5.25904	-6.37587	0.836623	PA14_09610	PA14_09610	PA14_09610	hypothetical protein
26.5725	24.0288	23.9647	22.067	21.3777	21.2471	25.5651	23.5885	23.9336	22.9943	21.4744	21.2414		+	+	21	21	21	54	45.984	0	31.616	0.218208	-0.339423	-0.560492	1.67161	-3.2914	-3.67482	1.39696	-2.45906	-2.99625	0.832342	PA14_15350	PA14_15350	PA14_15350	integrase
25.9272	24.2532	24.4488	18.7247	14.9711	12.9712	25.8411	24.8057	23.5213	17.284	15.822	15.5815		+	+	11	11	11	66.4	23.925	0	60.401	0.141065	-0.673508	-0.380873	2.20797	-9.32075	-5.27413	3.23667	-8.49355	-9.9195	0.827202	PA14_09690	PA14_09690	PA14_09690	two-component response regulator
25.6492	22.2632	22.084	19.9196	16.57	15.7746	24.0863	23.0868	22.5795	17.9533	23.5136	13.0273		+		8	8	8	17.2	63.685	0	14.375	0.0798536	-0.743354	-0.226324	1.57889	-5.91075	-3.43682	0.764607	-5.08615	-1.66151	0.824594	PA14_48115	PA14_48115	PA14_48115	alkaline protease secretion protein AprD	aprD
25.0514	20.8056	23.0881	18.064	15.4781	11.6819	25.5514	22.9256	23.5042	18.6844	16.1225	15.9167		+	+	8	8	8	38.2	37.939	0	35.788	0.373663	-1.83321	-0.891596	1.62638	-7.90703	-3.55753	2.39269	-7.08589	-5.93173	0.821135	PA14_07810	PA14_07810	PA14_07810	hypothetical protein
22.8832	20.4142	24.274	22.4067	18.0777	19.6932	22.8848	20.1594	20.7359	21.4334	18.3868	19.0282				11	11	11	43.5	34.086	0	36.129	0.101616	0.443076	0.282777	0.658873	-2.4646	-1.45507	0.590301	-1.64391	-1.32147	0.820692	PA14_06240	PA14_06240	PA14_06240	LysR family transcriptional regulator
23.5736	21.5745	21.7089	17.4839	13.7941	12.9362	22.6852	20.8286	20.6922	16.8467	13.9619	13.1784		+	+	7	7	7	33.8	26.315	0	11.289	0.0140281	0.075724	0.0423955	2.0978	-7.54756	-4.91049	2.19651	-6.73964	-5.23534	0.807921	PA14_65760	PA14_65760	PA14_65760	NAD(P)H quinone oxidoreductase
26.0279	22.9908	23.4744	20.2618	17.0573	17.6791	25.8465	24.1623	22.9971	19.2301	21.5754	17.103		+	+	14	14	14	65.8	23.454	0	40.235	0.235093	-0.970123	-0.59812	1.89369	-5.83167	-4.28728	1.51621	-5.03248	-3.28127	0.799197	PA14_41575	PA14_41575	PA14_41575	RNA polymerase sigma factor SigX	sigX
29.1255	26.8761	26.58	23.865	22.163	20.4479	27.8832	26.3521	26.2759	23.2316	21.3906	22.1681		+	+	60	60	60	69	93.97	0	323.31	0.0315014	-0.104813	-0.0934585	1.87014	-5.3686	-4.21929	2.44202	-4.57364	-6.11831	0.794958	PA14_15610	PA14_15610	PA14_15610	hypothetical protein
25.0589	22.2189	22.2468	23.372	22.0051	21.9383	25.5186	22.9414	21.7639	25.8909	22.5328	21.9588				8	8	8	56.9	13.799	0	30.613	0.319263	-1.02237	-0.779096	0.282066	-0.736404	-0.700327	0.0105368	0.0528469	0.0319669	0.789251	PA14_08790	PA14_08790	PA14_08790	30S ribosomal protein S12	rpsL
27.3946	24.647	25.2571	21.0341	18.0286	19.6988	26.9357	25.0338	24.7979	20.2726	18.9517	21.3733		+	+	12	12	12	60.9	20.789	0	127.9	0.212806	-0.612062	-0.548342	2.16559	-6.17908	-5.13182	2.28361	-5.38996	-5.53585	0.789125	PA14_52140	PA14_52140	PA14_52140	hypothetical protein
24.3754	22.1413	22.1201	18.5561	17.5299	15.3914	23.2205	20.005	22.2034	18.6605	14.9608	17.0084		+	+	7	7	7	21.2	39.458	0	7.8111	0.0696136	0.282547	0.1991	2.05834	-5.71984	-4.78509	1.58385	-4.93306	-3.44932	0.786784	PA14_67970	PA14_67970	PA14_67970	hypothetical protein
26.4566	23.2664	23.7376	20.6093	18.3604	17.2708	25.8346	24.1703	23.4514	21.2997	18.9028	18.3764		+	+	27	27	27	56.1	67.337	0	113.96	0.229181	-0.779498	-0.585004	1.83021	-5.74005	-4.1057	1.91072	-4.9591	-4.33696	0.780947	PA14_30660	PA14_30660	PA14_30660	excinuclease ABC subunit C	uvrC
22.6229	22.5242	19.4042	22.3489	19.3616	20.599	22.6094	20.4153	17.5612	21.489	19.3971	19.7645				5	5	5	33.2	20.453	0	12.93	0.196766	0.552965	0.511922	0.212108	-0.747269	-0.546766	0.00441267	0.0215314	0.0134793	0.768801	PA14_36350	PA14_36350	PA14_36350	hypothetical protein
25.6888	22.9989	23.5429	19.2658	18.8826	18.5762	25.116	23.1759	23.094	20.4324	19.2555	18.468		+	+	9	9	9	46.8	27.825	0	20.06	0.324025	-0.477089	-0.789061	2.44158	-5.16865	-6.11665	2.14099	-4.41005	-5.05064	0.758598	PA14_30260	PA14_30260	PA14_30260	arginyl-tRNA-protein transferase
31.425	28.8642	28.8264	25.4171	22.4383	21.8741	30.3791	28.4914	28.5401	24.4521	23.5236	22.3199		+	+	11	11	11	39	23.502	0	116.93	0.0514633	-0.18869	-0.149691	2.00861	-6.46199	-4.63047	2.54268	-5.70501	-6.51445	0.756981	PA14_41240	PA14_41240	PA14_41240	ATP-dependent Clp protease proteolytic subunit	clpP
23.2406	21.0124	22.5612	19.9435	19.4777	17.7524	22.7898	19.8262	21.2951	20.0721	18.1927	18.2571		+		6	6	6	21.7	42.337	0	10.171	0.0848305	0.217258	0.239398	1.57533	-3.21355	-3.42789	1.09859	-2.46307	-2.33641	0.750472	PA14_54090	PA14_54090	PA14_54090	hypothetical protein
20.3023	19.0296	19.8066	19.4602	16.1466	17.9582	21.5443	19.2121	18.2443	19.4573	18.9153	17.3035				4	4	4	36.6	15.234	0	13.383	0.239945	-0.703737	-0.608839	0.839461	-1.85788	-1.80895	0.399537	-1.10821	-0.944196	0.749662	PA14_63020	PA14_63020	PA14_63020	ferric uptake regulation protein	fur
23.2242	20.6092	21.4647	16.7556	16.3593	15.3612	22.3714	22.1162	21.3553	18.3644	16.2028	16.6995		+	+	6	6	6	21.3	33.513	0	22.234	0.528983	-0.930241	-1.20155	2.51731	-5.60734	-6.4126	2.59645	-4.85867	-6.73489	0.748668	PA14_00980	PA14_00980	PA14_00980	hypothetical protein
28.3787	26.1186	25.8216	22.9025	21.5135	20.1051	27.526	25.8343	25.3411	22.5807	21.3873	21.1707		+	+	28	28	28	53.3	62.61	0	218.9	0.0789799	-0.205846	-0.224019	2.00233	-5.26588	-4.61123	2.32854	-4.52091	-5.6962	0.744967	PA14_58750	PA14_58750	PA14_58750	type 4 fimbrial biogenesis protein PilB	pilB
26.1936	23.249	23.2638	16.2674	19.1128	16.3548	25.2766	22.8037	23.1016	18.8296	18.5445	15.07		+	+	12	12	12	27	55.353	0	26.008	0.0532934	-0.236371	-0.154743	2.17572	-6.99046	-5.16555	1.91292	-6.24591	-4.34339	0.744545	PA14_06950	PA14_06950	PA14_06950	LuxR family transcriptional regulator
27.5099	25.2345	24.975	20.4049	17.5563	16.1852	27.0676	25.0495	24.7671	19.7736	17.7378	18.0307		+	+	16	16	16	62.5	30.199	0	107.74	0.121688	-0.465241	-0.333317	2.21744	-7.85769	-5.30634	2.74607	-7.11404	-7.38281	0.743645	PA14_41840	PA14_41840	PA14_41840	phosphoadenosine phosphosulfate reductase	cysH
26.0344	22.8828	23.301	17.5513	17.5097	11.9864	25.6302	23.9884	23.2594	18.957	14.309	16.6576		+	+	23	23	23	42.8	70.648	0	81.011	0.157273	-0.958774	-0.419816	1.79366	-8.39032	-4.00358	2.14207	-7.65147	-5.05418	0.738853	PA14_50590	PA14_50590	PA14_50590	HSP90 family protein
25.2931	22.2648	22.3251	19.6029	16.7494	16.4809	24.7476	21.3889	22.606	19.9001	17.546	16.4457		+	+	10	10	10	30.4	45.469	0	19.616	0.087863	-0.352886	-0.247315	1.80022	-5.68328	-4.0218	1.60335	-4.95022	-3.49868	0.733058	PA14_10820	PA14_10820	PA14_10820	HDIG domain-containing protein
25.5298	23.0321	23.5544	16.9906	16.7271	15.7111	24.2259	22.5133	21.848	15.9214	15.7474	16.4233		+	+	9	9	9	43	25.491	0	58.376	0.434048	0.445551	1.01363	3.04515	-7.56252	-8.84701	3.12377	-6.83172	-9.27357	0.730804	PA14_45470	PA14_45470	PA14_45470	hypothetical protein
22.2118	21.1868	20.4848	23.1919	20.8747	20.2776	22.4967	19.089	20.6203	22.6109	21.1161	21.132				6	6	6	38.5	14.615	0	8.4982	0.0583472	-0.171588	-0.168612	0.0517591	0.153592	0.150509	0.330104	0.884352	0.801748	0.73076	PA14_57580	PA14_57580	PA14_57580	30S ribosomal protein S9	rpsI
21.7449	19.7538	19.085	20.3343	17.9405	18.7688	19.7073	19.7637	19.6435	19.8328	19.0628	18.8676				6	6	6	69.2	11.47	0	9.2099	0.114398	-0.239868	-0.315119	0.48234	-1.18002	-1.10968	0.691368	-0.450442	-1.51838	0.729581	PA14_08960	PA14_08960	PA14_08960	50S ribosomal protein L24	rplX
31.2464	29.255	29.1241	23.3488	22.03	20.3934	30.403	28.9476	28.8276	23.9591	21.5164	21.0302		+	+	75	75	75	66	107.78	0	323.31	0.0685557	-0.24449	-0.196261	2.71675	-7.95111	-7.25171	2.64966	-7.22421	-6.95937	0.726892	PA14_14440	PA14_14440	PA14_14440	valyl-tRNA synthetase	valS
26.2305	25.4587	25.0988	20.8792	18.1353	17.5969	26.0213	24.4263	23.9769	20.3401	18.0347	18.0387		+	+	26	26	26	40.1	90.736	0	93.276	0.0172017	0.0659898	0.0518078	2.48554	-6.72554	-6.28702	2.43264	-6.00371	-6.08249	0.721829	PA14_28820	PA14_28820	PA14_28820	hypothetical protein
25.9419	24.089	24.0256	19.7185	18.712	17.2886	25.0931	23.7986	23.7617	18.6987	19.0627	18.7194		+	+	10	10	10	72.1	24.257	0	115.97	0.130556	-0.253877	-0.355223	2.53229	-6.1125	-6.47256	3.54272	-5.39088	-11.8895	0.721611	PA14_33420	PA14_33420	PA14_33420	hydrolase
20.5805	18.4902	19.3433	18.4098	17.9488	14.9306	20.3553	20.1557	19.054	18.6841	18.4053	17.5111			+	2	2	2	12.9	18.361	0	5.6154	0.408504	-1.10378	-0.962313	0.886396	-2.37492	-1.90227	1.43207	-1.65482	-3.07875	0.720097	PA14_47120	PA14_47120	PA14_47120	hypothetical protein
20.9885	18.6018	18.9007	18.0155	15.8818	15.4699	20.9913	19.6888	16.6161	18.0274	16.4351	15.8683		+		2	2	2	6.7	49.361	0.0052817	2.1512	0.114338	-0.321209	-0.314967	1.30824	-3.04126	-2.79269	0.734331	-2.32183	-1.60225	0.719435	PA14_48890	PA14_48890	PA14_48890	hypothetical protein
31.6792	29.3262	29.1601	24.4054	22.0022	21.0744	30.7693	29.2898	28.9709	24.3739	22.9984	21.1151		+	+	67	67	67	78.6	94.862	0	323.31	0.0868215	-0.335129	-0.2446	2.38207	-7.56118	-5.89222	2.47692	-6.84752	-6.25327	0.713664	PA14_53970	PA14_53970	PA14_53970	aconitate hydratase
24.7886	21.8677	22.1448	17.5906	15.8629	16.8158	23.8698	21.1827	22.3544	18.7277	16.2068	16.0691		+	+	8	8	8	23.7	39.316	0	10.562	0.0870446	-0.244742	-0.245182	2.36985	-6.17727	-5.84699	2.03205	-5.46778	-4.70287	0.709491	PA14_67990	PA14_67990	PA14_67990	A/G-specific adenine glycosylase	mutY
27.705	25.3282	25.616	20.8239	18.069	18.0609	27.2322	25.6645	25.3248	20.428	18.708	19.4686		+	+	10	10	10	53.6	23.499	0	58.379	0.203039	-0.550253	-0.526227	2.43658	-7.23179	-6.0975	2.97735	-6.53902	-8.49377	0.692764	PA14_62870	PA14_62870	PA14_62870	cell division protein FtsJ	rrmJ
20.1181	18.8062	16.9867	21.9125	20.245	19.1908	19.9167	16.9122	18.3425	21.7517	20.3297	20.5988				10	10	10	26.2	49.732	0	41.134	0.187596	-0.443935	-0.490859	0.684052	1.81246	1.50412	1.21115	2.50295	2.57739	0.690491	PA14_42920	PA14_42920	PA14_42920	hypothetical protein
25.0184	23.488	22.8016	24.2092	20.2679	20.1836	24.0236	22.9289	22.9713	22.5917	21.5692	21.1796				9	9	9	52.2	22.746	0	51.882	0.0561799	-0.226644	-0.16268	0.680013	-2.21576	-1.49625	1.29548	-1.52772	-2.76397	0.688048	PA14_63470	PA14_63470	PA14_63470	methyltransferase
27.0597	25.9412	25.4824	20.3991	21.7885	19.4065	26.3916	25.6877	24.9281	22.1008	20.9083	19.1277		+	+	16	16	16	71.3	30.086	0	115.03	0.0564937	-0.180889	-0.16354	2.59889	-5.62975	-6.74506	2.17241	-4.9569	-5.15453	0.672852	PA14_07730	PA14_07730	PA14_07730	dimethyladenosine transferase	ksgA
24.7635	22.8916	22.8185	20.7304	20.124	19.4466	24.077	22.7462	22.4606	20.6635	20.3409	20.1188		+	+	14	13	13	59.6	31.774	0	37.206	0.272587	-0.274106	-0.679968	1.99967	-3.39087	-4.60307	2.1876	-2.72017	-5.20533	0.670703	PA14_72030	PA14_72030	PA14_72030	hypothetical protein
20.1101	17.2564	18.7165	20.6049	17.2358	17.7085	20.3937	18.6746	18.4634	19.7816	19.6033	19.6236				4	4	4	39.9	14.907	0	8.8923	0.474113	-1.15313	-1.0934	0.0454844	-0.177923	-0.133067	0.330175	0.492277	0.801897	0.6702	PA14_08720	PA14_08720	PA14_08720	50S ribosomal protein L11	rplK
29.1055	26.5617	26.7127	22.2972	18.2626	18.0136	28.9941	27.2843	26.8175	21.5889	19.465	20.2163		+	+	15	15	15	72.2	23.661	0	114.04	0.231854	-0.8989	-0.590942	2.0994	-7.93545	-4.91563	2.8808	-7.27524	-8.01287	0.66021	PA14_38550;PA14_32650	PA14_38550	PA14_32650;PA14_38550	glutathione S-transferase;maleylacetoacetate isomerase	maiA
25.8906	23.7974	23.0804	18.8055	15.0873	14.1635	25.1225	22.8834	22.9256	18.7633	16.6294	12.7893		+	+	11	10	10	31.7	42.267	0	48.945	0.00610208	-0.0418806	-0.0186044	2.12291	-8.23738	-4.99159	1.79083	-7.58319	-3.99576	0.654187	PA14_06510	PA14_06510	PA14_06510	8-amino-7-oxononanoate synthase	bioF
24.5621	22.1777	22.2041	23.846	22.7887	22.3948	23.6699	20.625	22.0374	23.1776	22.7855	22.4089				12	12	12	39.2	32.897	0	113.64	0.170085	0.219119	0.450106	0.0104254	0.0285136	0.0316326	0.305149	0.679948	0.749405	0.651435	PA14_34450	PA14_34450	PA14_34450	AraC family transcriptional regulator
21.8966	17.1701	17.5306	22.6142	20.3823	18.9312	18.1234	17.8437	16.9658	20.9829	19.5014	19.7311			+	8	8	8	24.9	48.307	0	30.659	0.187021	0.570728	0.48953	0.405352	1.77679	0.955951	1.86456	2.42753	4.20328	0.650734	PA14_52880	PA14_52880	PA14_52880	hypothetical protein
28.7973	26.3831	26.5184	21.1464	19.2072	19.1945	28.2053	26.745	26.295	21.4961	20.1131	19.4149		+	+	13	13	13	85.1	20.552	0	194	0.21441	-0.492001	-0.551954	2.71895	-7.38355	-7.26146	2.88216	-6.74039	-8.01944	0.643155	PA14_42730	PA14_42730	PA14_42730	oxidase
28.0538	25.5059	25.9691	18.9352	16.4637	16.9962	28.8616	26.2481	26.4271	20.5668	17.8992	17.8603		+	+	26	26	26	81.2	27.561	0	323.31	0.48808	-1.31039	-1.12103	2.94568	-9.04457	-8.33321	2.61967	-8.40347	-6.83204	0.641097	PA14_68070;REV__PA14_27140	PA14_68070	PA14_68070	periplasmic binding protein
24.8703	22.3421	22.8097	15.8564	14.2715	15.6263	24.4287	22.6715	22.2668	16.7755	15.3087	14.9234		+	+	11	11	11	55.7	26.129	0	64.538	0.216593	-0.417768	-0.556866	3.0337	-8.08929	-8.78644	2.98966	-7.45317	-8.55691	0.636127	PA14_64820	PA14_64820	PA14_64820	transcriptional regulator
28.7527	26.3189	26.526	20.6215	19.1645	17.524	28.1304	26.5763	26.272	20.4314	18.9522	19.2094		+	+	12	12	12	77.3	20.229	0	142.13	0.1598	-0.427663	-0.425822	2.61782	-8.09587	-6.82427	3.277	-7.46192	-10.1602	0.633955	PA14_67500	PA14_67500	PA14_67500	lactoylglutathione lyase	gloA3
22.1861	20.4596	20.578	21.8345	20.6647	12.549	20.7856	18.3964	20.1572	20.5722	18.7846	13.6941				6	6	6	15.1	67.952	0.00037665	4.3873	0.0648585	0.66577	0.186303	0.386041	-2.72518	-0.916823	0.407902	-2.09612	-0.961098	0.629059	PA14_37560	PA14_37560	PA14_37560	asparagine synthetase, glutamine-hydrolysing
26.4132	24.9633	24.2973	19.4541	18.9694	15.7182	25.9456	25.303	23.6512	19.1499	18.1406	17.9636		+	+	13	13	13	52.7	38.743	0	25.986	0.108997	-0.370793	-0.301523	2.24504	-7.17735	-5.40111	2.96476	-6.54856	-8.42959	0.628797	PA14_07170	PA14_07170	PA14_07170	D-erythrose 4-phosphate dehydrogenase	epd
24.8865	21.9029	21.4892	20.312	16.1978	13.0893	24.357	23.5559	21.8082	19.2908	16.3877	17.242			+	13	13	13	28.7	69.771	0	41.075	0.186969	-1.10712	-0.489411	1.24428	-6.22649	-2.65003	2.09335	-5.6002	-4.89623	0.626296	PA14_65740	PA14_65740	PA14_65740	thiamine biosynthesis protein ThiC	thiC
26.9478	24.6538	24.8398	19.816	18.6902	16.821	26.031	23.2393	23.7388	18.6124	18.6381	16.5209		+	+	10	10	10	36	41.074	0	94.241	0.175568	0.518608	0.462943	2.45372	-7.03806	-6.1633	2.35165	-6.41257	-5.78013	0.625483	PA14_49380	PA14_49380	PA14_49380	succinyl-diaminopimelate desuccinylase	dapE
30.8212	28.0419	28.5503	23.9503	21.6428	21.6189	27.7344	26.2747	25.9642	21.5922	20.2701	19.7843		+	+	15	15	15	71	19.904	0	120.77	0.918637	1.85513	1.96685	2.36898	-6.73384	-5.84378	2.86897	-6.10891	-7.95566	0.62493	PA14_34460	PA14_34460	PA14_34460	hypothetical protein
29.5596	27.939	27.374	30.4274	26.8049	27.4105	28.7411	27.0009	26.7553	29.1687	27.6005	27.3719				23	23	23	75.7	24.225	0	285.32	0.0455679	0.167236	0.133301	0.0196566	-0.0766258	-0.0590456	0.258944	0.547906	0.65044	0.624531	PA14_08370	PA14_08370	PA14_08370	cAMP-regulatory protein	vfr
24.6604	21.7319	21.3333	22.9649	21.3586	20.205	22.8207	19.5908	22.167	21.9651	20.0616	21.2245				13	13	13	28.6	53.977	0	21.608	0.164703	0.425759	0.437432	0.332969	-1.06566	-0.807714	0.145343	-0.442426	-0.391222	0.623232	PA14_06650	PA14_06650	PA14_06650	c-type cytochrome	nirN
25.7901	23.66	23.3203	20.5978	19.0112	18.5144	25.4369	24.3342	23.9825	21.4601	19.3666	20.149		+	+	12	12	12	51.1	24.907	0	104.84	0.469967	-0.950806	-1.08518	2.09511	-4.88235	-4.90185	2.32036	-4.25925	-5.66672	0.623101	PA14_16150	PA14_16150	PA14_16150	hypothetical protein
27.605	24.8359	24.8062	20.4588	18.1273	11.3636	27.2266	25.2079	24.9594	19.6052	17.8446	14.5066		+	+	15	15	15	38.8	60.868	0	65.179	0.075592	-0.66889	-0.215048	1.46545	-9.09912	-3.15825	2.15973	-8.47918	-5.11238	0.619941	PA14_40960	PA14_40960	PA14_40960	pilin biosynthetic protein
22.6678	20.3662	20.7294	24.3303	21.8419	22.2054	21.5723	19.9869	19.4746	23.209	22.079	22.2075			+	5	5	5	22.4	24.829	0	36.282	0.126079	0.294028	0.344194	0.660476	1.53805	1.45819	1.38531	2.15392	2.96911	0.615878	PA14_24350	PA14_24350	PA14_24350	two-component response regulator
26.2808	23.3724	24.4499	18.8864	12.6467	17.1396	27.2052	23.654	24.6744	19.3875	16.6517	15.907		+	+	7	7	7	44.5	22.474	0	36.81	0.196028	-1.09118	-0.510232	1.84545	-8.47682	-4.1488	2.20396	-7.86248	-5.26051	0.614339	PA14_25220	PA14_25220	PA14_25220	hypothetical protein
24.8153	21.476	22.8714	21.1318	19.5634	18.8449	24.8817	21.3587	23.0197	21.5633	20.3429	19.5672				12	12	12	34	52.319	0	20.582	0.29292	-0.644439	-0.723488	1.27456	-3.20753	-2.71717	1.04046	-2.59554	-2.21514	0.611992	PA14_38250	PA14_38250	PA14_38250	transcriptional regulator
24.3778	19.1534	21.9711	21.4448	18.2157	19.4012	22.7273	20.6637	21.8317	22.0336	19.8829	18.6866				6	6	6	49.2	13.265	0	8.5519	0.139863	-0.513821	-0.377955	0.53128	-2.14686	-1.20606	0.601046	-1.53983	-1.34242	0.607022	PA14_09080	PA14_09080	PA14_09080	30S ribosomal protein S13	rpsM
27.2146	24.6423	25.1938	18.9548	16.2011	16.7357	26.4877	24.8488	25.2301	18.9044	17.1128	17.2048		+	+	14	14	14	84.6	21.959	0	77.427	0.162737	-0.443476	-0.432784	2.72619	-8.38638	-7.29368	3.28003	-7.78153	-10.1785	0.60485	PA14_51790	PA14_51790	PA14_51790	Holliday junction DNA helicase RuvA	ruvA
24.1246	22.0922	21.4918	21.8008	20.7292	20.7372	23.6039	21.3572	21.5034	21.8016	21.0594	20.9599				7	7	7	51.7	12.661	0	28.886	0.155524	-0.184563	-0.415647	0.782626	-1.48051	-1.69687	0.497818	-0.881203	-1.14025	0.599311	PA14_09010	PA14_09010	PA14_09010	50S ribosomal protein L18	rplR
28.0811	25.6728	25.5981	21.1701	17.0026	17.7688	27.1697	25.538	25.4098	19.0928	19.514	17.8949		+	+	10	10	10	50.2	26.368	0	69.216	0.0466706	-0.186768	-0.13638	2.16792	-7.80348	-5.13958	3.19255	-7.20526	-9.6622	0.598225	PA14_17450	PA14_17450	PA14_17450	stationary phase survival protein SurE	surE
27.6324	25.3228	24.3433	26.5841	24.7324	24.7821	27.9047	26.6569	25.8599	27.8343	26.9102	26.2657				23	23	23	86.9	25.337	0	120.14	1.01035	-1.63723	-2.15308	0.127594	-0.39999	-0.347933	0.093492	0.196227	0.261916	0.596217	PA14_03010	PA14_03010	PA14_03010	TetR family transcriptional regulator
27.0099	24.6512	24.8993	19.7246	19.247	15.0101	27.3763	24.8096	25.3528	23.4741	17.5681	15.7022		+	+	19	19	19	44.7	57.892	0	50.97	0.120832	-0.920893	-0.331188	1.96367	-7.52621	-4.49398	1.31466	-6.93143	-2.8072	0.59478	PA14_70200	PA14_70200	PA14_70200	dipeptide ABC transporter substrate-binding protein
30.1427	27.9018	28.0847	22.9892	20.2599	20.2818	29.3439	27.6853	27.4449	22.4531	20.8839	20.3228		+	+	12	12	12	58.6	23.544	0	91.435	0.0128065	-0.0429382	-0.0387556	2.54259	-7.53275	-6.51407	2.86653	-6.9381	-7.94392	0.594647	PA14_66330	PA14_66330	PA14_66330	peptide methionine sulfoxide reductase	msrA
21.4275	20.0002	19.938	18.3576	18.4587	18.4868	21.1469	20.2836	19.7365	19.3754	18.7996	18.6989		+	+	1	1	1	24.1	6.4775	0.00038536	5.1898	1.14876	-0.523619	-2.44276	1.84262	-2.02089	-4.14078	1.44146	-1.43105	-3.101	0.589836	PA14_09030	PA14_09030	PA14_09030	50S ribosomal protein L30	rpmD
26.5628	24.2956	24.4596	20.1177	16.7642	16.2899	25.7869	23.9912	24.1967	19.2947	17.0446	17.2564		+	+	11	11	11	65.8	26.507	0	56.529	0.0340619	-0.141317	-0.100791	2.19812	-7.38206	-5.24078	2.75589	-6.79301	-7.4272	0.58905	PA14_05450	PA14_05450	PA14_05450	16S ribosomal RNA methyltransferase RsmE
34.3476	32.0135	31.8494	27.1117	25.1205	24.952	33.4208	32.0821	31.7182	27.741	25.2769	24.9406		+	+	153	153	153	87	150.79	0	323.31	0.0812262	-0.258134	-0.22994	2.56074	-7.00876	-6.5878	2.48229	-6.42083	-6.27428	0.587936	PA14_08760	PA14_08760	PA14_08760	DNA-directed RNA polymerase subunit beta	rpoB
27.004	24.2842	23.5766	22.5607	20.0151	18.5369	25.8388	24.1205	22.9641	21.6319	20.0505	19.2262		+	+	17	17	17	54.6	45.639	0	84.789	0.0164646	0.06803	0.0496276	1.36207	-4.58403	-2.91537	1.66696	-4.00494	-3.66266	0.579097	PA14_07620	PA14_07620	PA14_07620	multifunctional tRNA nucleotidyl transferase/2'3'-cyclic phosphodiesterase/2'nucleotidase/phosphatase	cca
24.0926	22.0203	21.6015	17.7876	12.773	15.2232	24.4334	20.9692	21.2861	16.043	15.2501	15.2012		+	+	6	6	6	16	42.118	0	6.7448	0.0554821	-0.236835	-0.160765	1.95167	-7.31021	-4.45805	2.38706	-6.7315	-5.91077	0.578717	PA14_49070	PA14_49070	PA14_49070	hypothetical protein
26.4708	24.317	23.9953	21.6339	20.068	18.4872	25.6262	24.0072	23.8245	21.2916	19.954	19.3531		+	+	13	13	13	43.8	35.42	0	63.148	0.0433694	-0.136543	-0.127143	1.8173	-4.86466	-4.06944	2.21328	-4.28639	-5.29216	0.578269	PA14_69140	PA14_69140	PA14_69140	CDP-6-deoxy-delta-3,4-glucoseen reductase
27.4193	25.6072	25.8043	19.6853	19.8961	18.7982	27.0068	25.6411	25.3523	20.9991	19.534	18.745		+	+	18	18	18	62.4	34.763	0	97.156	0.150703	-0.2995	-0.404117	3.29117	-6.81703	-10.2461	2.76709	-6.24067	-7.47808	0.576362	PA14_60330	PA14_60330	PA14_60330	4-hydroxy-3-methylbut-2-enyl diphosphate reductase	ispH
23.5636	21.1699	21.172	21.5385	18.6063	18.0679	22.8453	21.4637	20.9529	20.1912	19.8414	19.2577			+	12	12	12	17.8	82.728	0	21.58	0.117534	-0.359217	-0.32297	0.891174	-2.56426	-1.91181	1.47142	-1.99053	-3.17258	0.573735	PA14_50830	PA14_50830	PA14_50830	hypothetical protein
24.4105	22.5982	21.5033	17.9618	13.8883	15.0247	23.5557	21.1659	21.5354	17.0825	14.6529	14.6043		+	+	3	3	3	17.2	32.28	0.00037736	4.4308	0.0414912	0.178357	0.121863	2.0858	-7.21242	-4.87211	2.41315	-6.63908	-6.00855	0.573339	PA14_45510	PA14_45510	PA14_45510	CheW domain-containing protein
30.245	27.9454	28.2091	24.082	22.3888	22.0896	29.5614	28.0699	28.1383	24.0178	23.0863	22.5366		+	+	17	17	17	93	20.702	0	192.7	0.181323	-0.360154	-0.476341	2.46947	-5.9464	-6.22427	2.93187	-5.37629	-8.26407	0.570104	PA14_62990	PA14_62990	PA14_62990	heat shock protein GrpE	grpE
22.6801	20.4493	18.5865	21.1858	19.119	19.109	21.1962	19.7146	18.3367	20.3787	19.1763	19.0976				3	3	3	12.4	27.115	0	7.3251	0.114344	0.253708	0.314984	0.218033	-0.767394	-0.560099	0.0754312	-0.198282	-0.214621	0.569112	PA14_63380	PA14_63380	PA14_63380	hypothetical protein
27.4463	24.597	24.8889	23.7916	22.3029	21.7302	26.5003	25.1303	24.5805	24.0928	22.5381	22.1788			+	14	14	14	38.8	49.961	0	104.22	0.143302	-0.328331	-0.386292	1.30052	-3.03583	-2.77529	1.40381	-2.46714	-3.01224	0.568688	PA14_35800	PA14_35800	PA14_35800	hypothetical protein
21.9595	18.3098	18.4186	18.1701	16.7477	16.0202	19.6744	16.9372	18.6572	16.6554	16.433	16.1333				5	4	4	9.6	54.302	0.0090656	1.9366	0.368581	0.572081	0.8812	0.888583	-2.58335	-1.90664	1.16586	-2.0157	-2.47939	0.567642	PA14_34360	PA14_34360	PA14_34360	mannitol dehydrogenase	mtlD
26.6894	23.9099	23.1655	19.5013	19.1038	18.2747	26.0168	23.4182	23.393	20.5863	18.6938	18.3529		+	+	19	17	17	43.8	49.669	0	54.878	0.116622	-0.251099	-0.32069	2.11748	-5.62836	-4.97398	1.9816	-5.06498	-4.54808	0.563384	PA14_72720	PA14_72720	PA14_72720	two-component response regulator
28.8435	26.6572	26.4691	22.607	20.8988	19.7123	27.6875	26.2036	26.1673	22.529	20.2173	20.2405		+	+	51	51	51	70.2	95.007	0	323.31	0.0226441	0.0771192	0.0678036	2.27648	-6.25053	-5.51072	2.46682	-5.69056	-6.21396	0.559966	PA14_17500	PA14_17500	PA14_17500	DNA mismatch repair protein MutS	mutS
27.1238	24.7567	25.185	20.9069	19.2216	18.6102	28.0736	26.3885	25.7956	22.0746	21.1556	20.3784		+	+	19	19	19	57.8	38.623	0	116.15	0.897202	-1.6233	-1.92387	2.43803	-6.10891	-6.10307	2.56506	-5.54971	-6.60541	0.5592	PA14_34830	PA14_34830	PA14_34830	regulatory protein
27.8521	25.8464	25.6231	21.4849	21.4088	18.2713	27.3791	25.786	25.6028	21.834	22.3785	18.0676		+	+	44	44	44	66.4	83.677	0	254.5	0.0759921	-0.371682	-0.21611	2.04725	-6.05218	-4.75028	1.69775	-5.49593	-3.74372	0.556245	PA14_33900	PA14_33900	PA14_33900	aldehyde dehydrogenase
27.9992	25.7716	25.5154	23.3277	21.7278	19.9587	27.2567	25.7342	25.3078	23.1616	21.4723	21.0473		+	+	35	35	35	60.8	76.178	0	129.33	0.0663894	-0.222373	-0.190434	1.71827	-4.75733	-3.79836	2.06398	-4.20581	-4.80285	0.551518	PA14_70570	PA14_70570	PA14_70570	ATP-dependent DNA helicase RecG	recG
27.8454	25.585	25.8709	20.9193	19.0318	18.1446	27.5933	25.8025	25.4163	20.7788	19.2958	19.1859		+	+	9	9	9	55.6	20.943	0	124.11	0.149774	-0.388231	-0.401888	2.54473	-7.06851	-6.52275	2.8184	-6.51722	-7.71532	0.551293	PA14_36450	PA14_36450	PA14_36450	hypothetical protein
26.4435	24.7188	24.0245	19.4611	18.1324	15.4489	26.3195	24.7728	24.4648	19.4933	17.9985	17.5684		+	+	12	12	12	68.1	25.711	0	126.91	0.196341	-0.672579	-0.51095	2.22777	-7.3815	-5.34165	2.94899	-6.83233	-8.34986	0.549171	PA14_70750	PA14_70750	PA14_70750	two-component response regulator PhoB	phoB
26.3516	23.0669	23.4109	21.0865	18.9735	17.8424	25.5956	23.0941	21.8025	19.9432	19.1657	18.0991		+	+	12	12	12	31.2	43.77	0	20.361	0.074523	0.231443	0.212208	1.61446	-4.97572	-3.52699	1.63717	-4.42805	-3.58529	0.547669	PA14_04640	PA14_04640	PA14_04640	hypothetical protein
30.2374	27.8671	27.847	23.1314	21.2969	19.305	29.5273	27.9219	27.3169	22.6133	20.5512	21.0179		+	+	19	19	19	65.4	37.18	0	212.34	0.0401104	-0.149708	-0.117969	2.25755	-7.40607	-5.44451	2.78397	-6.86124	-7.5554	0.544827	PA14_52040;REV__PA14_47640	PA14_52040	PA14_52040	phosphoribosylaminoimidazole synthetase	purM
30.1985	27.8657	27.7541	23.5066	21.6907	19.8284	29.3889	28.0344	27.7634	23.5049	21.2488	21.2711		+	+	71	71	71	81.8	97.83	0	323.31	0.0913505	-0.333046	-0.256375	2.19216	-6.93086	-5.22069	2.67872	-6.3873	-7.0847	0.54356	PA14_16690	PA14_16690	PA14_16690	phosphoenolpyruvate carboxylase	ppc
27.0766	24.4028	24.1143	20.7177	18.0404	15.1058	26.4865	24.6492	22.6747	19.8557	17.5228	16.3313		+	+	21	19	19	35.4	71.745	0	66.475	0.00878573	0.0513535	0.0267062	1.74234	-7.24329	-3.8631	1.94384	-6.70021	-4.43472	0.543079	PA14_26670	PA14_26670	PA14_26670	biotin carboxylase
30.8128	28.3693	28.4991	26.1282	24.2426	23.6037	30.0307	28.3903	28.0318	26.0623	24.4089	23.9009		+	+	53	53	53	70.7	70.141	0	323.31	0.0453024	-0.132558	-0.132558	1.85058	-4.56894	-4.16338	1.96234	-4.02686	-4.48998	0.542074	PA14_05560	PA14_05560	PA14_05560	ATP-dependent RNA helicase
23.3135	21.471	21.5493	20.9066	19.6585	19.4105	23.5266	21.5074	20.1113	20.6426	19.8778	19.8852		+		2	2	2	21.8	11.565	0	5.9904	0.0972105	-0.143322	-0.271494	1.30798	-2.11939	-2.79211	0.704454	-1.57989	-1.5439	0.539502	PA14_08980	PA14_08980	PA14_08980	30S ribosomal protein S14	rpsN
31.3662	29.1852	28.9565	23.9471	22.2541	21.0392	30.3599	29.1481	28.7129	24.041	22.0733	21.4532		+	+	70	70	69	85.5	105.4	0	323.31	0.0320105	-0.109034	-0.0949193	2.5411	-7.42254	-6.50805	2.76345	-6.88451	-7.46149	0.538032	PA14_60370	PA14_60370	PA14_60370	isoleucyl-tRNA synthetase	ileS
27.003	25.2641	25.0617	20.25	18.4864	17.6023	26.747	25.3148	24.5845	20.0966	19.0039	18.1689		+	+	11	11	11	45	36.854	0	83.838	0.117917	-0.310223	-0.323925	2.67039	-6.99669	-7.04858	2.80207	-6.45896	-7.63907	0.537731	PA14_52740	PA14_52740	PA14_52740	transcriptional regulator ArgR	argR
25.6212	23.2246	23.0027	17.9331	14.6636	14.2417	24.9619	22.576	22.8987	17.3701	14.8009	14.8648		+	+	8	8	8	34.3	27.279	0	16.733	0.0151248	-0.0657883	-0.0456553	2.35802	-8.3367	-5.80346	2.63816	-7.80024	-6.91028	0.536457	PA14_69440	PA14_69440	PA14_69440	uroporphyrinogen-III synthase	hemD
27.2793	24.7418	24.9219	19.645	18.1231	15.9452	26.5462	24.3467	24.9015	19.7711	18.112	16.2795		+	+	11	11	11	51.6	42.196	0	81.894	0.0343643	-0.149726	-0.101654	2.34014	-7.74321	-5.73821	2.4061	-7.21061	-5.98198	0.532601	PA14_68770	PA14_68770	PA14_68770	acetylornithine deacetylase	argE
28.6111	26.3138	26.0088	23.7208	22.0581	20.4696	27.5121	25.727	25.4105	23.3365	21.2755	20.948		+	+	33	33	33	50.6	75.472	0	238.88	0.0667001	0.229514	0.191271	1.765	-4.89506	-3.92472	1.92952	-4.36322	-4.39224	0.531836	PA14_44630	PA14_44630	PA14_44630	DNA polymerase III subunits gamma and tau	dnaX
26.4156	24.2381	23.917	22.7499	21.9335	20.817	25.0673	23.6683	23.4051	22.5171	21.1839	20.964		+	+	34	34	34	45.1	83.949	0	94.993	0.138926	0.278426	0.375678	1.45594	-3.02345	-3.1355	1.61122	-2.49188	-3.51871	0.531572	PA14_65080	PA14_65080	PA14_65080	hypothetical protein
29.0942	26.4509	25.8913	21.556	19.5773	18.7885	28.2724	26.3453	25.9403	21.6864	19.8409	19.1043		+	+	16	16	16	64.4	41.219	0	185.03	0.0737436	-0.236563	-0.210134	2.29547	-7.17154	-5.5778	2.49192	-6.64217	-6.31208	0.529369	PA14_03810	PA14_03810	PA14_03810	agmatine deiminase	aguA
26.1593	25.622	24.3108	17.8694	18.5369	17.4025	25.9947	25.6592	24.5598	19.8383	18.5589	17.1129		+	+	17	17	17	45	58.558	0	60.875	0.265477	-0.567111	-0.664614	3.50148	-7.42777	-11.604	2.81076	-6.90117	-7.67956	0.526605	PA14_22270	PA14_22270	PA14_22270	recombinase
28.5403	26.1513	26.0779	27.6902	25.8494	25.2475	28.026	26.3215	25.9621	27.8294	26.2262	25.8481				24	24	24	77.7	36.625	0	205.14	0.145025	-0.3722	-0.390454	0.238099	-0.66086	-0.604766	0.0529475	-0.135302	-0.15379	0.525558	PA14_30360	PA14_30360	PA14_30360	hypothetical protein
19.8418	19.1022	16.5424	19.5334	19.0406	19.2981	20.521	17.0788	17.5671	20.7397	19.3546	19.0327				3	3	3	42.2	9.2184	0.00037327	3.9814	0.315337	-0.4183	-0.770859	0.323339	0.795264	0.787627	0.479299	1.32002	1.10367	0.524758	PA14_15970	PA14_15970	PA14_15970	30S ribosomal protein S16	rpsP
29.4158	27.3608	27.2198	23.175	21.785	20.6363	28.607	27.2866	26.7995	23.1572	21.6155	21.085		+	+	34	34	34	80.8	49.366	0	302.98	0.0305145	-0.0871569	-0.0906224	2.41286	-6.13338	-6.00744	2.6159	-5.61177	-6.81619	0.521612	PA14_72380	PA14_72380	PA14_72380	two-component response regulator AlgB	algB
23.7665	22.2351	22.4072	14.6649	14.5656	14.2529	25.0111	23.2163	22.942	16.6422	15.4045	15.7489	+	+	+	10	10	10	51.5	28.931	0	32.143	1.67881	-1.43738	-3.69371	4.11446	-8.30842	-16.6169	3.32271	-7.79127	-10.4397	0.517152	PA14_61530	PA14_61530	PA14_61530	pili assembly chaperone
30.6025	28.5085	28.4263	23.1801	21.4196	20.0358	29.8418	28.6046	28.2907	23.2998	21.2017	20.8771		+	+	55	55	55	76.1	86.859	0	323.31	0.0733223	-0.24769	-0.209012	2.56548	-7.63392	-6.60716	2.86917	-7.11951	-7.95663	0.514411	PA14_28710;REV__PA14_13320	PA14_28710	PA14_28710	phenylalanyl-tRNA synthetase subunit beta	pheT
23.3204	21.1747	19.9597	23.1605	20.8795	22.102	20.9334	21.3145	19.9094	22.0962	21.5193	21.7582				10	10	10	43.5	21.316	0	16.268	0.13932	0.2561	0.376637	0.180898	0.562368	0.475353	1.11632	1.07215	2.3738	0.509785	PA14_40790	PA14_40790	PA14_40790	transcriptional regulator
28.7938	26.2714	26.6188	21.3653	20.4035	19.9349	28.2183	26.2614	26.3246	21.6426	20.2744	20.4276		+	+	11	11	11	50.2	25.654	0	202.52	0.129954	-0.213598	-0.353743	2.75981	-6.6601	-7.44495	2.86716	-6.15326	-7.94694	0.506835	PA14_70420	PA14_70420	PA14_70420	ribonuclease PH	rph
25.9021	24.0147	23.8945	24.5736	22.1654	21.9482	25.5131	22.9544	23.6126	23.6446	22.8519	21.9772				14	14	14	70.8	22.957	0	31.881	0.0245612	0.0711447	0.0733953	0.736527	-1.70806	-1.60654	0.593273	-1.20212	-1.32726	0.505946	PA14_64640	PA14_64640	PA14_64640	TetR family transcriptional regulator
32.7754	30.8401	30.5711	25.531	23.9539	22.9568	31.4104	30.1271	29.8557	25.3329	22.9082	22.9248		+	+	57	57	56	69.7	103.89	0	323.31	0.143416	0.425284	0.386567	2.68114	-7.24829	-7.09519	2.70348	-6.74242	-7.19302	0.505869	PA14_33000	PA14_33000	PA14_33000	glycine dehydrogenase	gcvP2
23.7032	20.9116	21.1171	19.496	18.6292	16.9468	23.6994	19.1366	20.6594	18.1308	18.1968	18.0159		+		7	7	7	26.9	31.653	0	7.1222	0.117832	0.242847	0.323714	1.41534	-3.55332	-3.0393	1.0682	-3.05066	-2.27275	0.502659	PA14_46170	PA14_46170	PA14_46170	LysR family transcriptional regulator
26.2332	22.7062	21.2991	21.3495	18.1142	15.565	22.0175	20.9993	21.8273	18.496	16.2479	16.3898			+	10	10	10	27	53.964	0	16.932	0.287294	1.29833	0.711503	1.07053	-5.06993	-2.27761	2.35054	-4.57014	-5.77609	0.499783	PA14_71890	PA14_71890	PA14_71890	coenzyme A transferase
27.6393	25.5171	25.506	23.8064	22.8341	21.4221	27.2176	25.6948	25.3186	23.4401	23.1323	22.5542		+	+	20	20	20	82.2	27.515	0	161.66	0.182796	-0.354671	-0.479758	1.62938	-3.53327	-3.56524	2.05411	-3.03479	-4.77178	0.498477	PA14_70800	PA14_70800	PA14_70800	phosphate uptake regulatory protein PhoU	phoU
23.0919	20.2175	20.0886	19.7782	18.1983	15.7797	21.9539	19.6842	20.7719	19.3242	17.6155	17.3207			+	4	4	4	10.9	47.855	0	8.6543	0.043434	-0.168045	-0.127324	0.990911	-3.21392	-2.11326	1.39886	-2.71651	-3.00068	0.49741	PA14_34680	PA14_34680	PA14_34680	oxidoreductase
28.8427	26.5273	25.6627	26.8412	24.6359	24.2316	28.297	25.3314	25.2055	25.8074	24.8571	24.3255				21	21	21	73.4	25.506	0	117.52	0.0929735	0.2396	0.260576	0.641583	-1.77463	-1.4214	0.510696	-1.2813	-1.16562	0.49332	PA14_54330	PA14_54330	PA14_54330	ribonuclease III	rnc
24.8579	22.6642	22.5036	19.4642	18.1156	19.2036	23.9975	21.6529	22.4088	17.8933	18.7559	19.6462		+	+	6	6	6	45.3	17.344	0	34.361	0.0885184	0.162659	0.249021	2.15782	-4.41409	-5.10606	1.99169	-3.92127	-4.57873	0.492821	PA14_62490	PA14_62490	PA14_62490	suppressor protein DksA	dksA
24.3024	22.0715	20.9631	18.7085	12.5022	14.5281	24.5062	22.2013	22.3685	18.9117	14.2482	15.7877		+	+	6	6	6	18.4	48.856	0	19.386	0.177784	-1.0696	-0.468111	1.59228	-7.19939	-3.47062	1.89868	-6.70944	-4.3018	0.489949	PA14_60710	PA14_60710	PA14_60710	glutamate dehydrogenase	gdhA
28.8298	26.4096	26.234	22.7922	19.2729	19.177	27.8644	26.2633	25.7688	22.3401	19.912	18.8708		+	+	38	38	38	64.3	76.373	0	258.01	0.00831475	0.0397523	0.0252878	2.01034	-6.74372	-4.63579	2.18165	-6.25787	-5.18538	0.485856	PA14_36740	PA14_36740	PA14_36740	hypothetical protein
22.1335	19.1715	20.0393	18.6412	16.3665	17.1116	21.8199	17.704	19.839	17.8358	17.1016	16.6526		+		3	3	3	10.9	35.713	0.0021739	2.869	0.0828789	0.176448	0.234283	1.30374	-3.07496	-2.78254	0.981375	-2.59096	-2.0938	0.484	PA14_24420	PA14_24420	PA14_24420	hypothetical protein
23.2443	21.5467	20.3436	20.0196	17.6479	16.6906	19.8337	17.6071	18.2551	16.6612	14.0549	15.6511			+	3	3	3	23	20.238	0	12.54	1.00214	2.66363	2.13622	1.29624	-3.5922	-2.76567	1.43676	-3.10958	-3.08985	0.482626	PA14_06700	PA14_06700	PA14_06700	heme d1 biosynthesis protein NirL	nirL
29.3191	26.8768	27.0011	22.3675	20.6584	19.781	28.1095	26.018	25.8299	21.9724	19.7732	19.2639		+	+	52	52	52	74.4	77.628	0	323.31	0.205669	0.599143	0.5322	2.45942	-6.79667	-6.18531	2.3318	-6.31597	-5.70796	0.480704	PA14_40200	PA14_40200	PA14_40200	oxidoreductase
21.8994	20.2078	21.5503	17.3743	12.7973	15.9688	21.3999	20.1865	20.7268	15.9563	14.7232	15.5525		+	+	3	3	3	10.3	41.998	0	8.3699	0.00715227	-0.0305249	-0.0217806	1.80352	-5.83904	-4.03098	3.35106	-5.36041	-10.6167	0.478628	PA14_11580	PA14_11580	PA14_11580	hypothetical protein
24.1941	22.0547	22.5907	13.9933	16.984	12.678	24.7608	23.9584	22.916	17.9647	14.6004	15.3198		+	+	7	7	7	29.3	39.139	0	16.565	0.359678	-1.40987	-0.862938	2.37957	-8.39468	-5.88295	2.62656	-7.91671	-6.86113	0.477971	PA14_06500	PA14_06500	PA14_06500	biotin synthase	bioB
27.7582	25.6923	25.3572	21.3624	19.1229	19.0357	27.2037	25.5491	24.855	20.8802	19.702	19.1706		+	+	13	13	13	88.5	22.348	0	80.978	0.0284288	-0.0773169	-0.0846103	2.4141	-6.42895	-6.01212	2.63955	-5.95161	-6.91619	0.477334	PA14_57680	PA14_57680	PA14_57680	hypothetical protein
26.8912	24.6717	23.9491	21.9612	19.7664	18.4913	25.8257	24.2711	23.8824	20.9597	19.5745	19.5788		+	+	28	28	28	48.3	77.041	0	102.28	0.0104578	0.0353241	0.0317299	1.71464	-5.09769	-3.78865	2.45001	-4.62206	-6.14901	0.475622	PA14_69910	PA14_69910	PA14_69910	ATP-dependent DNA helicase Rep	rep
27.5878	25.7857	25.7346	20.5478	18.3535	18.1667	27.1634	25.8783	25.5756	20.173	19.3348	18.4796		+	+	12	12	12	61.6	28.114	0	165.78	0.123475	-0.306483	-0.337751	2.77508	-7.34667	-7.51462	3.24493	-6.87657	-9.96835	0.470098	PA14_25780	PA14_25780	PA14_25780	TatD family deoxyribonuclease
29.9107	28.0373	27.7766	24.7225	21.9412	20.8587	29.1216	27.9104	27.6654	24.2891	22.0347	21.5712		+	+	47	47	47	73.9	82.757	0	323.31	0.0293183	-0.124174	-0.0871774	1.98316	-6.0674	-4.55283	2.3788	-5.60082	-5.88007	0.466577	PA14_41020;REV__PA14_64790	PA14_41020	PA14_41020	Orn/Arg/Lys decarboxylase
24.0626	22.5659	20.8053	23.4752	21.8568	21.2921	23.1712	21.1903	20.9991	22.9139	21.8869	21.149				16	16	16	50.8	33.044	0	32.581	0.096855	0.224747	0.270581	0.0833257	-0.269911	-0.235455	0.0803848	0.196433	0.227724	0.466344	PA14_47270	PA14_47270	PA14_47270	LysR family transcriptional regulator
26.4754	23.9193	24.2775	24.8252	22.1667	22.1921	25.8617	23.8498	23.6553	24.0751	22.7718	22.4265				17	17	17	78.8	25.808	0	72.957	0.00968313	-0.0298405	-0.0294046	0.700983	-1.82939	-1.53713	0.720971	-1.36443	-1.57614	0.464957	PA14_30270	PA14_30270	PA14_30270	leucyl/phenylalanyl-tRNA--protein transferase	aat
23.7048	22.379	21.4168	23.6543	21.1153	20.2749	23.0102	22.2062	20.6015	22.3722	21.8419	20.5385				8	8	8	44	27.04	0	76.465	0.0283591	0.0972945	0.084409	0.270231	-0.818732	-0.674888	0.14793	-0.355075	-0.397455	0.463657	PA14_25920	PA14_25920	PA14_25920	precorrin-3 methylase	cobM
26.9176	23.7512	23.5859	19.8934	16.1993	16.2536	26.0096	23.8136	23.6829	19.4147	18.1071	15.4526		+	+	13	13	13	40.9	40.184	0	38.494	0.0422366	-0.209374	-0.12396	1.95556	-7.30281	-4.46969	2.10344	-6.84391	-4.92863	0.458905	PA14_44280	PA14_44280	PA14_44280	RNA 2'-O-ribose methyltransferase
27.2675	24.3088	23.7632	21.1623	18.9513	17.0364	25.9239	24.0051	23.4737	20.4266	18.1199	18.0414		+	+	13	13	13	45.2	43.096	0	48.996	0.0448761	0.187307	0.131366	1.70232	-6.06319	-3.75583	2.18337	-5.60489	-5.19116	0.458294	PA14_47460	PA14_47460	PA14_47460	ribonuclease D	rnd
28.9549	25.8603	25.8476	21.5975	18.6	17.0112	28.0412	25.8374	25.2377	21.2405	18.9012	16.8949		+	+	21	21	21	63.2	41.886	0	189.35	0.0102788	0.0573877	0.031193	2.00184	-7.81804	-4.60973	2.07876	-7.35996	-4.84966	0.458079	PA14_30150	PA14_30150	PA14_30150	tRNA-specific 2-thiouridylase MnmA	mnmA
30.5804	28.2328	28.0532	24.3547	21.8057	21.2856	29.1717	27.4227	27.4518	23.6598	21.0051	21.3228		+	+	118	118	118	56.8	259.39	0	323.31	0.142482	0.486098	0.384307	2.17986	-6.47345	-5.17941	2.3888	-6.0195	-5.91722	0.453958	PA14_21020	PA14_21020	PA14_21020	non-ribosomal peptide synthetase
20.5657	16.5404	16.9776	21.3367	18.4839	18.2258	22.1205	16.158	16.3167	22.7855	17.7269	19.3985				8	8	8	35.7	40.131	0	18.49	0.127213	-0.621469	-0.346993	0.337019	1.32091	0.816133	0.291122	1.77188	0.719662	0.450972	PA14_32220	PA14_32220	PA14_32220	muconate cycloisomerase I	catB
26.581	24.7142	24.7819	19.9496	18.2693	17.0257	26.1947	25.0078	24.4354	19.645	18.5079	18.0049		+	+	23	23	23	70.7	32.018	0	67.548	0.113059	-0.304354	-0.311757	2.57518	-6.94415	-6.64693	3.10113	-6.49341	-9.1488	0.450746	PA14_07700	PA14_07700	PA14_07700	diadenosine tetraphosphatase	apaH
28.3397	25.8181	25.8111	20.2558	18.385	17.0872	27.8959	25.8857	25.3559	20.3487	18.2088	17.678		+	+	30	21	21	56.8	63.6	0	150.83	0.0471053	-0.169193	-0.137592	2.53449	-8.0803	-6.48141	2.60914	-7.63397	-6.78785	0.446335	PA14_06640	PA14_06640	PA14_06640	acyl-CoA dehydrogenase
24.3309	20.8479	21.1875	19.1887	18.742	12.2924	23.9228	21.2186	20.3343	17.7311	18.0328	14.8937			+	10	9	9	34.9	43.721	0	10.719	0.0197424	-0.144812	-0.0592977	1.0148	-5.38108	-2.16222	1.54695	-4.9394	-3.35705	0.441683	PA14_71000	PA14_71000	PA14_71000	lycine betaine/L-proline ABC transporter, ATP-binding subunit
30.2989	27.8989	27.7769	25.5664	24.0138	22.3334	29.3901	28.0054	27.433	25.1515	23.877	23.0425		+	+	47	47	47	78.5	80.659	0	323.31	0.0155737	-0.0524813	-0.0469874	1.70764	-4.68705	-3.76999	2.136	-4.25254	-5.03428	0.434504	PA14_36630	PA14_36630	PA14_36630	glycosyl hydrolase
34.3241	31.9808	31.7264	27.5022	24.9753	24.698	33.4793	32.0045	31.6732	27.7776	25.1253	24.699		+	+	137	137	137	84.6	154.38	0	323.31	0.0366938	-0.142158	-0.10829	2.3339	-6.95196	-5.71557	2.3745	-6.51838	-5.86415	0.433577	PA14_08780;REV__PA14_52330	PA14_08780	PA14_08780	DNA-directed RNA polymerase subunit beta'	rpoC
23.8165	20.2805	22.9673	15.2714	18.3897	17.1738	23.1462	23.2017	22.8871	16.0173	18.3871	19.8937		+	+	8	8	8	27.6	31.519	0	21.458	0.327974	-1.15439	-0.797308	1.74304	-5.40977	-3.865	1.93107	-4.97895	-4.39683	0.43082	PA14_47310	PA14_47310	PA14_47310	LysR family transcriptional regulator
32.3514	29.9502	29.8016	25.7246	23.6066	22.9648	31.4527	29.7779	29.601	25.8203	23.2754	23.2205		+	+	83	83	83	77.1	117.33	0	323.31	0.0018403	-0.00674375	-0.00563802	2.3086	-6.6024	-5.62455	2.39199	-6.17181	-5.92913	0.430587	PA14_62910	PA14_62910	PA14_62910	carbamoyl phosphate synthase large subunit	carB
30.6029	28.7282	28.6107	23.9895	21.5168	21.3261	30.4843	29.3529	28.8389	24.0044	22.1627	22.688		+	+	55	55	55	81.2	82.708	0	323.31	0.264497	-0.674271	-0.662492	2.55264	-7.03646	-6.5548	3.07789	-6.607	-9.0224	0.429469	PA14_72540	PA14_72540	PA14_72540	ribonucleotide reductase
24.7749	23.0638	22.8351	18.6319	15.5274	14.62	24.8142	23.3414	22.6392	17.4315	16.55	16.2033		+	+	8	8	8	61.7	20.14	0	39.088	0.136339	-0.468545	-0.369379	2.23481	-7.29821	-5.36581	3.13058	-6.86996	-9.31137	0.428246	PA14_07600	PA14_07600	PA14_07600	2-amino-4-hydroxy-6- hydroxymethyldihydropteridine pyrophosphokinase
26.3633	24.4416	23.919	21.7653	20.7639	20.7666	26.1486	24.6839	23.3986	22.6982	20.7864	20.5971		+	+	9	9	9	44.9	13.365	0	7.518	0.128257	-0.261932	-0.349568	2.02368	-3.80936	-4.67693	1.50475	-3.38317	-3.25329	0.426182	PA14_28680	PA14_28680	PA14_28680	50S ribosomal protein L20	rplT
28.729	26.3861	26.5949	21.998	19.5389	19.4442	28.1754	26.6075	26.4273	21.5856	19.7701	20.4041		+	+	23	23	23	78.5	30.99	0	56.331	0.0935034	-0.259554	-0.261945	2.45224	-6.90963	-6.15759	2.96534	-6.48347	-8.43253	0.426168	PA14_31650	PA14_31650	PA14_31650	exonuclease III	xthA
30.7014	28.2059	27.9497	25.6039	23.6944	22.315	29.6885	28.1358	27.7084	25.241	23.3556	22.9652		+	+	42	42	42	63.8	75.682	0	323.31	0.00476109	0.0172195	0.0145379	1.76355	-5.08122	-3.92078	2.13611	-4.65701	-5.03466	0.424203	PA14_53480	PA14_53480	PA14_53480	phosphate acetyltransferase	pta
27.2247	25.5037	24.6239	23.9153	23.3465	20.8724	25.0035	23.6973	24.6659	22.0512	22.1335	21.2348			+	12	12	12	38.6	28.07	0	44.28	0.390609	0.904909	0.926103	1.19702	-3.07271	-2.54665	2.26161	-2.64907	-5.45866	0.423638	PA14_17110	PA14_17110	PA14_17110	UDP pyrophosphate synthetase	uppS
26.796	24.3397	24.0532	19.3439	19.4509	16.5537	26.6402	25.2753	24.6138	19.7281	19.5195	18.711		+	+	23	23	23	51.6	54.193	0	93.412	0.364059	-0.870032	-0.871933	2.1673	-6.61347	-5.1375	3.11156	-6.19022	-9.20609	0.423248	PA14_05480	PA14_05480	PA14_05480	hypothetical protein
25.7646	24.035	24.2366	19.3819	14.9852	16.63	25.8318	24.2919	23.8768	18.8567	16.9099	16.464		+	+	8	8	8	71.1	22.059	0	96.492	0.0998199	-0.411176	-0.278186	2.27604	-7.67971	-5.50919	2.81035	-7.25663	-7.67763	0.42308	PA14_08340	PA14_08340	PA14_08340	anthranilate synthase component II	trpG
26.062	24.1264	24.0206	20.6231	18.8225	18.1067	25.2031	23.5103	23.6371	20.0343	18.6558	18.2713		+	+	14	14	14	77.2	25.26	0	45.277	0.0752142	0.196974	0.214045	2.28772	-5.55226	-5.55035	2.59272	-5.1297	-6.71938	0.422552	PA14_02300	PA14_02300	PA14_02300	3-ketoacyl-ACP reductase	fabG
27.0722	24.8997	24.9282	23.0643	22.1187	19.8519	26.461	24.8469	24.193	22.5755	21.7138	20.6104		+	+	13	13	13	55.2	30.936	0	83.189	0.0134209	0.0450484	0.0405876	1.52871	-3.95512	-3.31196	1.79494	-3.53377	-4.00714	0.42135	PA14_36870	PA14_36870	PA14_36870	short-chain dehydrogenase
28.8045	27.0325	27.0311	20.0532	17.1151	23.487	28.1931	26.986	26.6982	18.7047	24.4015	17.8212		+	+	21	21	21	94.2	23.721	0	323.31	0.0108112	-0.0906436	-0.0327892	1.72968	-7.40423	-3.82895	1.52633	-6.98332	-3.30611	0.420906	PA14_04310	PA14_04310	PA14_04310	ribose-5-phosphate isomerase A	rpiA
27.946	25.3968	25.775	22.8752	19.593	19.6089	27.2	25.4323	25.7828	22.3617	20.1763	20.0973		+	+	57	57	54	49.6	131.63	0	323.31	0.0483284	-0.18608	-0.140997	1.86627	-5.68025	-4.2082	2.33797	-5.25994	-5.73033	0.420311	PA14_44680	PA14_44680	PA14_44680	chromosome segregation protein
23.3176	19.8231	20.2598	16.8539	15.0022	14.1289	22.4291	19.7768	20.0084	16.6005	13.8823	15.5744		+	+	4	4	4	7.5	81.035	0.00038329	4.911	0.00700287	-0.0240695	-0.0213292	1.88552	-5.80516	-4.26361	2.01162	-5.3857	-4.63973	0.419456	PA14_28840	PA14_28840	PA14_28840	helicase
27.0911	24.9302	24.9659	23.1204	21.2937	20.8688	26.2408	25.0498	24.753	22.6008	21.1581	21.8292		+	+	28	28	28	49.4	79.119	0	103.07	0.0429816	-0.10169	-0.126054	1.76549	-3.90143	-3.92606	2.31592	-3.48519	-5.65077	0.416242	PA14_55660	PA14_55660	PA14_55660	exodeoxyribonuclease V subunit alpha	recD
26.6319	24.1737	23.6822	21.4868	20.1945	18.5188	25.5923	23.836	23.4994	21.1408	19.6095	19.1348		+	+	11	11	11	48.1	37.09	0	32.782	0.033741	0.104965	0.0998739	1.71893	-4.76257	-3.80013	2.09436	-4.34749	-4.89945	0.415086	PA14_65420	PA14_65420	PA14_65420	ribosome-associated GTPase
28.0411	26.0537	25.8001	22.1357	20.7998	19.3437	27.2834	25.902	25.5496	22.0826	20.403	19.8733		+	+	37	35	35	65.3	71.639	0	278.76	0.00836385	-0.026598	-0.0254357	2.26509	-5.87192	-5.47083	2.51868	-5.45869	-6.41808	0.413234	PA14_62630	PA14_62630	PA14_62630	acetyl-CoA synthetase	acsB
31.1839	28.8576	28.7506	24.221	22.312	22.008	30.4516	28.9601	28.7494	24.8012	22.4569	21.8915		+	+	89	89	89	81.8	97.282	0	323.31	0.062452	-0.202855	-0.179787	2.51602	-6.75038	-6.40749	2.43634	-6.33716	-6.09661	0.413223	PA14_25110	PA14_25110	PA14_25110	DNA topoisomerase I	topA
35.1224	33.0141	32.8377	28.5619	26.8186	26.822	35.3004	33.2283	32.8675	29.4397	27.2851	27.1363		+	+	32	32	32	74.6	49.228	0	323.31	0.229504	-0.552845	-0.585721	2.58481	-6.25724	-6.68661	2.2741	-5.84506	-5.50236	0.412181	PA14_50290	PA14_50290	PA14_50290	flagellin type B	fliC
32.6758	30.03	29.9967	25.4151	23.126	22.2318	31.7512	30.1221	29.7485	25.7207	22.7724	22.4351		+	+	67	67	67	86	76.953	0	323.31	0.0121262	-0.0517731	-0.0367242	2.30992	-7.30988	-5.62929	2.32822	-6.89786	-5.69506	0.412017	PA14_25080	PA14_25080	PA14_25080	multifunctional fatty acid oxidation complex subunit alpha	fadB
20.2036	18.1469	20.8168	18.7213	17.4056	14.1999	22.0538	20.1101	18.8398	18.0672	22.0095	13.3221				4	4	4	7.8	45.972	0.0010917	3.0334	0.132328	-1.02399	-0.359572	0.875673	-2.94684	-1.88088	0.400432	-2.53498	-0.946007	0.411864	PA14_60760	PA14_60760	PA14_60760	hypothetical protein
27.1428	24.5924	24.571	24.7408	23.2049	22.7653	26.7281	24.4081	24.3663	24.438	23.4414	23.2529				17	17	15	60.5	34.496	0	49.976	0.0698874	-0.140419	-0.199834	0.829145	-1.86507	-1.78854	0.778477	-1.45676	-1.68872	0.408311	PA14_52930	PA14_52930	PA14_52930	transcriptional regulator
32.9258	30.7028	30.4969	26.5122	24.8183	23.9882	32.3593	30.837	30.4717	26.6277	24.7557	24.6902		+	+	105	105	97	85.9	95.004	0	323.31	0.0917908	-0.251668	-0.257516	2.36521	-6.26896	-5.82988	2.61892	-5.8648	-6.8289	0.404161	PA14_60190	PA14_60190	PA14_60190	clpB protein	clpB
22.6738	20.5858	20.6606	18.7442	17.7317	19.7137	23.2236	20.4881	20.3998	17.9507	20.3708	19.2698		+		5	5	5	53.9	17.234	0	14.489	0.198977	-0.46723	-0.516974	1.35097	-2.57683	-2.88986	0.870977	-2.17338	-1.87153	0.403453	PA14_31810	PA14_31810	PA14_31810	thiol peroxidase	tpx
23.9397	22.3129	22.1622	24.9681	21.9378	21.224	24.1467	22.2491	21.7126	22.7047	23.328	23.0003				9	9	9	55.7	21.006	0	25.181	0.0924091	-0.301025	-0.259116	0.0248099	-0.0949491	-0.0741192	0.151284	0.308194	0.405511	0.403143	PA14_44130;REV__PA14_52670	PA14_44130	PA14_44130	hypothetical protein
19.5259	16.9646	18.3531	18.8439	17.2214	16.1544	19.1009	18.7575	16.9486	18.4815	17.9214	16.9847				2	2	2	8.3	32.813	0	6.436	0.16356	-0.389312	-0.434732	0.335197	-0.874664	-0.812346	0.232835	-0.47313	-0.593118	0.401534	PA14_31630	PA14_31630	PA14_31630	LysR family transcriptional regulator
27.0747	24.3848	24.0316	22.7578	21.2792	18.9003	25.8588	24.363	24.0502	22.0416	20.5917	20.2888		+	+	8	8	8	28	47.827	0	45.557	0.0013277	0.00507545	0.00406999	1.32487	-4.18461	-2.83033	2.08448	-3.78331	-4.86788	0.4013	PA14_72690	PA14_72690	PA14_72690	glutamine synthetase
31.023	28.9399	28.6233	24.3178	22.5779	21.5739	30.4741	28.6127	28.5808	23.7947	22.5361	22.4204		+	+	21	21	21	82.1	26.72	0	247.21	0.0347225	-0.0938886	-0.102677	2.43683	-6.70558	-6.09848	2.92732	-6.30549	-8.2414	0.400094	PA14_57050	PA14_57050	PA14_57050	3-ketoacyl-ACP reductase	fabG
27.0676	24.8989	24.9568	20.6058	18.7699	18.5963	26.6421	24.7366	24.442	20.3534	18.8258	18.8809		+	+	16	16	15	65.8	30.7	0	38.739	0.0119046	-0.0293744	-0.0360618	2.55833	-6.31713	-6.57795	2.64736	-5.9202	-6.9495	0.396927	PA14_72050	PA14_72050	PA14_72050	hypothetical protein
29.1164	26.6312	26.7024	24.4673	22.5936	20.4966	28.2556	26.887	26.1784	24.0013	22.1762	21.4306		+	+	43	43	43	63.2	91.996	0	323.31	0.00400097	-0.016847	-0.0122274	1.61395	-4.96416	-3.5257	2.02407	-4.57099	-4.67815	0.393169	PA14_36840	PA14_36840	PA14_36840	glycogen phosphorylase	glgP
26.012	23.566	23.5918	20.2867	17.7441	17.5352	25.1466	23.7266	23.6235	19.6542	17.8829	18.5237		+	+	11	11	11	58.8	21.757	0	43.435	0.0555544	-0.164961	-0.160963	2.0914	-5.86796	-4.88998	2.80968	-5.47863	-7.67454	0.389332	PA14_36300	PA14_36300	PA14_36300	TetR family transcriptional regulator
27.1613	25.386	25.313	19.982	18.0425	17.5962	26.9192	25.4552	25.1351	19.6656	19.4018	17.3667		+	+	14	14	14	73.1	34.675	0	93.035	0.0938704	-0.271155	-0.262893	2.83802	-7.41324	-7.80779	2.81834	-7.02513	-7.71501	0.388113	PA14_22930	PA14_22930	PA14_22930	glucokinase	glk
24.7071	21.955	22.156	21.8006	19.5465	18.6424	23.83	22.3711	22.0126	21.455	19.8516	19.2414			+	17	17	17	23.8	89.327	0	47.48	0.0560079	-0.186187	-0.162208	1.07155	-2.94286	-2.27975	1.38189	-2.55522	-2.96118	0.387649	PA14_60070	PA14_60070	PA14_60070	hypothetical protein
30.1414	27.7107	27.4254	24.2611	22.6375	21.5169	29.5235	27.828	27.4363	24.1654	22.8057	22.1158		+	+	38	38	38	79.9	55.008	0	323.31	0.0790222	-0.223802	-0.22413	2.0598	-5.62068	-4.78966	2.39855	-5.23363	-5.95364	0.387047	PA14_14930	PA14_14930	PA14_14930	GTP-binding protein EngA	engA
27.7005	25.3646	25.119	18.5936	18.3976	16.7662	26.9915	24.6203	25.082	19.8145	16.7191	16.892		+	+	16	16	16	52.3	48.991	0	82.457	0.0321748	0.110588	0.0953903	2.89718	-8.14223	-8.09265	2.47854	-7.75606	-6.25961	0.386172	PA14_52420	PA14_52420	PA14_52420	ribosomal protein S12 methylthiotransferase	rimO
23.6317	20.6021	21.0559	16.8772	14.7437	14.0157	22.6445	20.7923	20.206	16.0035	17.7317	11.4116		+	+	8	8	8	26.8	33.312	0	10.792	0.0264228	0.163292	0.0788042	2.16673	-6.55104	-5.13562	1.41826	-6.16535	-3.04615	0.385688	PA14_05380	PA14_05380	PA14_05380	methyltransferase PilK	pilK
23.5265	20.5912	21.0843	21.9137	20.7973	19.9676	21.0791	20.3468	20.387	21.1948	19.6502	19.5887				8	8	8	21.5	33.658	0	10.894	0.412811	0.748326	0.970993	0.323185	-0.841124	-0.787306	0.327941	-0.45975	-0.797238	0.381374	PA14_31780	PA14_31780	PA14_31780	LysR family transcriptional regulator
24.388	22.0132	22.7429	25.2862	22.7304	22.5515	23.7727	21.3848	21.3152	23.8193	22.722	22.4977				14	14	14	67.4	15.015	0	32.648	0.201995	0.509743	0.523851	0.157626	0.474689	0.420655	0.399962	0.855428	0.945056	0.380739	PA14_63170	PA14_63170	PA14_63170	transcriptional regulator
25.2912	22.8279	22.5187	22.761	21.7742	20.316	25.0307	22.5585	21.8931	21.9672	21.7485	21.122				13	13	13	51.9	30.024	0	21.921	0.00192879	0.00445493	0.0059085	0.78882	-1.9289	-1.70905	0.716681	-1.54818	-1.56777	0.380717	PA14_50110	PA14_50110	PA14_50110	flagellar assembly protein H	fliH
30.5227	28.1622	27.842	24.2726	22.1268	21.3173	30.0571	28.1598	27.6968	23.9027	22.3536	21.9883		+	+	20	20	20	72.9	36.831	0	179.99	0.0574378	-0.175946	-0.166125	2.16607	-6.27007	-5.13343	2.49648	-5.88974	-6.33	0.380336	PA14_32420	PA14_32420	PA14_32420	oxidoreductase
29.4085	26.8736	26.8802	22.6317	20.8307	19.5803	28.6697	26.9248	26.4529	22.2355	20.846	19.9863		+	+	20	20	4	64.4	37.916	0	323.31	0.00248476	-0.00838025	-0.0076068	2.26839	-6.70652	-5.48235	2.59511	-6.32652	-6.72932	0.380007	PA14_14220	PA14_14220	PA14_14220	nucleoid-associated protein NdpA
30.6507	28.2653	28.0912	23.5234	21.707	20.1461	29.8399	28.2304	27.729	23.0268	21.3394	20.9369		+	+	35	35	35	66	79.311	0	223.93	0.00687466	0.0244414	0.0209417	2.31304	-7.21025	-5.64046	2.78641	-6.83205	-7.56663	0.378206	PA14_23310	PA14_23310	PA14_23310	bifunctional cyclohexadienyl dehydrogenase/ 3-phosphoshikimate 1-carboxyvinyltransferase
22.816	21.167	21.0187	19.4949	17.8083	16.8085	19.1872	20.8275	20.6497	17.4205	17.1555	16.3323		+	+	5	5	5	27.3	27.914	0	7.2715	0.557217	1.06783	1.25686	1.6932	-3.62997	-3.73168	2.2137	-3.25202	-5.29359	0.377953	PA14_20450	PA14_20450	PA14_20450	carbon-phosphorus lyase complex accessory protein	phnP
21.7462	19.2778	20.4005	14.1266	14.9279	13.3282	24.3433	19.6106	19.5695	15.5905	13.9535	16.0706		+	+	12	12	12	25.9	69.294	0	15.508	0.612033	-1.0773	-1.36383	2.76488	-6.34729	-7.46801	1.60099	-5.9696	-3.49269	0.377689	PA14_13740	PA14_13740	PA14_13740	two-component sensor NarX	narX
32.4742	30.2366	30.079	25.5914	23.296	22.2065	31.423	29.9993	29.7404	25.0952	22.7673	22.7355		+	+	74	74	74	87.4	81.621	0	323.31	0.0445452	0.165287	0.130439	2.33763	-7.23201	-5.72911	2.72546	-6.85489	-7.2904	0.377117	PA14_30180	PA14_30180	PA14_30180	monomeric isocitrate dehydrogenase	idh
28.7248	27.3223	26.828	28.99	26.3585	26.2759	28.8684	27.325	26.7365	28.3889	27.3976	27.0196				20	20	20	74	25.457	0	302.45	0.149749	-0.39392	-0.401829	0.146677	-0.416887	-0.394439	0.0181448	-0.0412445	-0.0545927	0.375642	PA14_64930	PA14_64930	PA14_64930	hypothetical protein
22.3851	21.6735	21.7464	19.2104	17.6152	17.6983	22.3544	21.152	21.4171	19.5748	17.7064	17.4861		+	+	3	3	3	11.6	28.653	0	6.7668	0.0325354	-0.0811208	-0.0964239	2.57564	-3.76035	-6.64881	1.9577	-3.38539	-4.47609	0.374955	PA14_70710	PA14_70710	PA14_70710	DNA-binding transcriptional regulator GlcC	glcC
32.806	30.6518	30.6819	28.94	26.6514	26.8064	32.1977	30.6222	30.3386	28.216	27.2113	27.1123		+	+	37	37	37	87.3	25.838	0	323.31	0.0192187	-0.0472584	-0.0577572	1.7237	-3.91395	-3.81291	2.19388	-3.53966	-5.22647	0.374296	PA14_08910	PA14_08910	PA14_08910	30S ribosomal protein S3	rpsC
30.436	27.878	27.7739	23.3616	21.2669	20.0589	29.4529	27.8944	27.6642	23.3489	20.8724	20.5098		+	+	51	51	51	66.8	83.364	0	323.31	0.00362765	-0.0145741	-0.0110912	2.27044	-7.13349	-5.48955	2.51719	-6.76013	-6.41215	0.373358	PA14_65605	PA14_65605	PA14_65605	DNA topoisomerase IV subunit A	parC
24.6272	22.3202	22.5224	15.6642	15.0886	15.4415	23.8617	22.5128	21.8937	14.3878	16.4721	15.2405		+	+	11	11	11	45.5	25.452	0	17.921	0.0165641	0.0313393	0.0499221	3.29297	-7.75848	-10.257	3.03808	-7.38933	-8.80958	0.369151	PA14_22080	PA14_22080	PA14_22080	resolvase
33.7622	31.4076	31.265	27.0116	24.8681	24.1757	32.9226	31.287	31.1039	26.9673	24.679	24.3906		+	+	71	71	71	83.6	75.452	0	323.31	0.00170367	0.00616137	0.00522023	2.34992	-6.79315	-5.77381	2.52166	-6.42554	-6.42997	0.367608	PA14_62710	PA14_62710	PA14_62710	polynucleotide phosphorylase	pnp
30.3293	28.4024	28.184	23.5753	21.3191	20.4257	29.5129	28.0834	27.9693	23.5114	20.8837	20.6762		+	+	57	57	57	76	90.22	0	323.31	0.0211467	0.0829519	0.0634205	2.46629	-7.19853	-6.2119	2.55789	-6.83145	-6.57618	0.367087	PA14_60550	PA14_60550	PA14_60550	ATP-dependent protease
25.1025	23.4052	23.4996	20.1415	16.3789	18.362	24.9462	23.0783	23.2812	20.0059	17.5519	17.7216		+	+	8	8	8	48.7	21.576	0	65.412	0.0332496	-0.132365	-0.0984687	2.0265	-5.70833	-4.68564	2.24666	-5.3421	-5.40673	0.366236	PA14_12540	PA14_12540	PA14_12540	pseudouridine synthase
24.7029	22.6637	22.0665	15.4288	15.2038	14.7564	23.4359	22.7507	21.8191	15.7135	15.1651	14.1734		+	+	7	7	7	30.1	32.912	0	12.873	0.0806018	0.112344	0.228296	3.20737	-8.01472	-9.74794	3.52547	-7.65131	-11.7693	0.363408	PA14_11460	PA14_11460	PA14_11460	thiamine monophosphate kinase	thiL
26.7013	23.4501	23.2167	20.6426	18.1736	17.2433	25.2336	24.3024	23.4033	20.6799	18.3429	17.6902		+	+	12	12	12	52.2	37.61	0	26.673	0.0552185	-0.217822	-0.160041	1.72248	-5.76954	-3.80962	2.17113	-5.40874	-5.15025	0.360796	PA14_43300	PA14_43300	PA14_43300	hypothetical protein
24.1862	21.994	21.5607	23.1764	21.2001	21.0465	23.3667	20.9951	21.7247	22.7402	21.4178	20.6899				11	11	11	11	127.48	0	60.868	0.0738229	0.191687	0.210345	0.294389	-0.772645	-0.726611	0.168888	-0.412855	-0.447292	0.35979	PA14_21700	PA14_21700	PA14_21700	two-component sensor
26.9037	24.6638	24.2022	19.4884	17.2835	16.088	26.4133	24.8098	24.7014	20.6581	16.6446	16.7908		+	+	42	42	42	36.4	161.53	0	178.3	0.0886529	-0.411189	-0.249371	2.37825	-7.63659	-5.87803	2.15697	-7.277	-5.10326	0.359591	PA14_66570	PA14_66570	PA14_66570	glutamate synthase subunit alpha	gltB
30.3746	27.2332	27.4357	22.1098	20.7126	20.8468	29.4801	27.3228	27.7089	22.9483	20.1817	21.0848		+	+	33	32	32	62.6	51.848	0	258.19	0.0684322	-0.181864	-0.19593	2.5212	-7.12476	-6.42816	2.52349	-6.76564	-6.43729	0.359124	PA14_71740	PA14_71740	PA14_71740	pyruvate carboxylase subunit A
22.0275	24.6553	18.5609	21.5128	18.6803	18.4973	26.4969	18.3227	19.9135	20.0691	20.1131	19.0726				4	4	4	22.3	21.121	0.00038388	4.9786	0.0632767	-0.188128	-0.182023	0.468933	-2.18445	-1.08313	0.29278	-1.82611	-0.723192	0.358344	PA14_12730	PA14_12730	PA14_12730	hypothetical protein
29.6577	27.6867	27.464	23.5706	23.2809	20.9334	29.469	27.8281	27.5561	23.3791	23.0374	22.4826		+	+	31	31	31	68.5	55.923	0	323.31	0.159243	-0.371386	-0.424499	2.19107	-5.6745	-5.217	2.90995	-5.31805	-8.1554	0.356451	PA14_17960	PA14_17960	PA14_17960	glycerol kinase	glpK
25.5793	22.9851	23.6549	19.7332	16.9574	17.1319	24.7023	22.5633	22.1081	18.6947	16.8509	16.4927		+	+	8	8	8	26.6	37.729	0	16.43	0.203617	0.594755	0.527541	2.17521	-6.13224	-5.16386	2.27263	-5.77847	-5.4972	0.353772	PA14_09290	PA14_09290	PA14_09290	pyochelin biosynthetic protein PchG	pchG
32.0072	29.6907	29.617	24.5482	22.5069	22.4467	31.1852	29.9408	29.6684	24.9958	22.7025	22.3377		+	+	62	62	61	72.8	69.643	0	323.31	0.0569357	-0.178141	-0.164751	2.6487	-7.27104	-6.95526	2.7171	-6.91946	-7.25323	0.351587	PA14_07520	PA14_07520	PA14_07520	RNA polymerase sigma factor RpoD	rpoD
29.3764	27.9244	28.1183	19.5653	18.0111	18.5728	29.5898	28.3464	28.0433	19.744	19.3699	18.6442		+	+	16	16	16	72.7	22.471	0	264.28	0.408445	-0.536303	-0.962194	3.95839	-9.75663	-15.1711	4.09439	-9.40715	-16.4237	0.349481	PA14_48760	PA14_48760	PA14_48760	hydrolase
23.0681	20.0455	19.5786	20.1745	17.8131	18.8489	19.79	21.723	20.9722	20.228	19.4745	17.9726				4	4	4	46.5	8.4848	0.00037272	3.941	0.105873	-0.279544	-0.293613	0.688889	-1.9519	-1.51355	0.857157	-1.60338	-1.84405	0.348527	PA14_07560	PA14_07560	PA14_07560	30S ribosomal protein S21	rpsU
28.3204	26.2006	26.185	24.5596	22.7256	21.1221	27.478	25.9199	25.7439	23.6932	22.3237	21.8707		+	+	44	44	44	71.1	72.853	0	227.27	0.0525664	0.173231	0.152738	1.5479	-4.09957	-3.35941	2.07191	-3.75142	-4.82792	0.348151	PA14_24170	PA14_24170	PA14_24170	2,4-dienoyl-CoA reductase	fadH1
26.7213	24.2345	24.012	20.5274	18.1286	15.177	28.9865	27.6869	27.6362	22.8947	20.7013	20.6212		+	+	46	46	46	67.8	86.176	0	289.43	0.9429	-3.46144	-2.01573	1.7817	-7.04494	-3.97055	2.8222	-6.69742	-7.73312	0.347526	PA14_39590	PA14_39590	PA14_39590	5- methyltetrahydropteroyltriglutamate/homocysteine S-methyltransferase	metE
27.9952	25.7318	25.5917	19.7328	16.7803	15.9766	27.3843	25.3492	24.9939	19.5941	15.8073	16.5347		+	+	13	13	13	57.8	36.726	0	96.562	0.0384886	0.184576	0.113382	2.53161	-8.94298	-6.46985	2.47249	-8.59713	-6.23601	0.34585	PA14_09580	PA14_09580	PA14_09580	hypothetical protein
27.6176	25.262	25.107	22.2275	20.428	18.2242	26.5699	24.9849	24.939	21.4485	19.7004	19.2739		+	+	32	32	32	55	71.259	0	103.97	0.0387203	0.15226	0.114038	1.80399	-5.70231	-4.03228	2.48114	-5.35702	-6.26979	0.345288	PA14_24600;REV__PA14_24600	PA14_24600	PA14_24600	carboxypeptidase
24.1964	21.6895	21.5394	19.509	18.3665	19.1399	24.4698	22.2693	20.2337	17.9852	19.0491	20.5614		+		7	7	7	53.1	19.224	0	91.286	0.0835056	-0.193403	-0.235927	1.70038	-3.46997	-3.75069	1.02372	-3.12573	-2.18056	0.344238	PA14_24900	PA14_24900	PA14_24900	molybdopterin biosynthetic protein B2	moaB2
29.1848	27.3176	26.9935	22.8797	20.8158	19.7694	28.5608	27.1241	26.9659	22.884	20.4685	20.2976		+	+	37	37	37	73.2	47.939	0	323.31	0.0165488	-0.0617421	-0.0498768	2.37155	-6.67697	-5.85327	2.53455	-6.33352	-6.48168	0.343451	PA14_04900	PA14_04900	PA14_04900	signal recognition particle receptor FtsY	ftsY
29.8401	27.7334	27.3032	24.5579	22.7914	21.0422	29.2609	27.4949	26.905	23.9239	22.4646	21.8166		+	+	36	36	36	66.7	57.754	0	284.25	0.0173259	0.0621376	0.052175	1.89297	-5.49506	-4.28521	2.26288	-5.15188	-5.46309	0.343175	PA14_00010	PA14_00010	PA14_00010	chromosomal replication initiation protein	dnaA
27.3681	24.5942	24.546	24.2213	22.534	22.1184	26.4683	24.3959	24.397	23.3886	22.7983	22.4626			+	13	13	13	67.3	24.324	0	36.615	0.0362856	0.0747395	0.107129	1.05548	-2.54487	-2.24628	1.38616	-2.2039	-2.97109	0.340975	PA14_22000	PA14_22000	PA14_22000	pseudouridine synthase	rluA
29.2264	26.9333	26.9294	22.4736	21.532	19.1384	27.9202	26.5184	25.643	21.4447	21.0916	18.6201		+	+	59	59	59	55.3	156.53	0	323.31	0.190388	0.662547	0.497291	2.21695	-6.64837	-5.30466	2.32672	-6.30844	-5.68963	0.339929	PA14_09270	PA14_09270	PA14_09270	dihydroaeruginoic acid synthetase	pchE
29.8672	27.5544	27.57	21.6509	20.1672	19.8871	28.9497	27.5154	27.4765	21.327	20.5504	19.7947		+	+	15	15	15	64	19.396	0	190.03	0.00514448	0.0110486	0.0157018	2.92477	-7.76213	-8.22872	3.45834	-7.42316	-11.3122	0.338972	PA14_11690	PA14_11690	PA14_11690	inorganic pyrophosphatase	ppa
23.1861	21.3764	20.9876	22.579	20.8742	20.3003	22.2351	20.9135	20.3624	20.8589	20.6394	21.2266				9	9	9	35.3	37.713	0	96.983	0.185493	0.342815	0.486002	0.245929	-0.598904	-0.622005	0.170293	-0.261992	-0.450594	0.336913	PA14_09770	PA14_09770	PA14_09770	AraC family transcriptional regulator
28.3295	26.261	26.132	28.1811	25.6443	25.8307	27.5815	26.1311	25.7675	27.242	26.2704	25.9102				19	19	19	86.9	27	0	95.242	0.0288205	0.0778573	0.0857412	0.119624	-0.355476	-0.328182	0.00926547	-0.0191994	-0.0281494	0.336277	PA14_57040	PA14_57040	PA14_57040	hypothetical protein
30.9606	28.9423	28.8514	24.8108	21.8572	22.0014	31.0178	29.8065	29.4013	24.4436	23.4751	23.2281		+	+	12	12	12	58.9	23.194	0	83.606	0.329912	-0.82579	-0.801349	2.319	-6.69502	-5.66183	3.31754	-6.35964	-10.4077	0.335384	PA14_39925;PA14_09450	PA14_39925;PA14_09450	PA14_09450;PA14_39925	phenazine biosynthesis protein PhzD;phenazine biosynthesis protein PhzD	phzD1;phzD2
29.5259	27.4735	27.3718	23.0903	20.6686	19.2749	28.9078	27.7178	27.243	22.4169	20.9402	20.1795		+	+	46	45	45	63.9	104.67	0	323.31	0.0442328	-0.16763	-0.129564	2.24469	-7.1125	-5.39989	2.92693	-6.77735	-8.23944	0.335158	PA14_68850	PA14_68850	PA14_68850	glycine dehydrogenase	gcvP1
28.7931	26.9724	27.1019	23.5068	21.2126	20.436	28.529	27.1524	26.8447	22.6952	21.8048	21.3185		+	+	17	17	17	86.2	24.177	0	227.26	0.0773457	-0.221037	-0.219698	2.24577	-5.904	-5.40363	2.97603	-5.56918	-8.48699	0.334816	PA14_72660	PA14_72660	PA14_72660	hypothetical protein
27.6452	24.8988	24.4717	20.2251	18.7056	20.4677	26.8647	24.467	24.2904	20.6914	18.0072	20.3086		+	+	21	21	21	48.5	55.477	0	50.573	0.0443666	0.130376	0.129939	2.17555	-5.87247	-5.16499	2.02925	-5.53828	-4.69419	0.334187	PA14_56080	PA14_56080	PA14_56080	exonuclease I	sbcB
25.4788	22.856	22.625	18.3453	17.4519	16.6554	24.5488	22.7428	22.6003	19.2565	17.4838	15.641		+	+	24	24	24	19.5	158.98	0	35.336	0.0067767	0.0237894	0.0206456	2.39695	-6.16905	-5.94767	2.061	-5.83688	-4.79345	0.332176	PA14_21690	PA14_21690	PA14_21690	ATP-dependent DNA helicase
30.875	28.7985	28.4197	24.218	22.4247	21.8774	30.3103	28.7926	28.5053	24.1332	22.9956	21.9023		+	+	23	23	23	81	27.608	0	169.81	0.0618376	-0.170333	-0.178119	2.48172	-6.52438	-6.27202	2.71766	-6.19238	-7.25574	0.332005	PA14_69470	PA14_69470	PA14_69470	alginate biosynthesis regulatory protein AlgR	algR
27.8327	25.6697	25.7974	20.028	17.3845	17.7403	27.6969	25.7142	25.4738	20.1521	17.737	17.8415		+	+	14	14	14	61.7	26.469	0	147.15	0.0582994	-0.192635	-0.168481	2.75413	-8.04902	-7.4192	2.72788	-7.71808	-7.30123	0.330935	PA14_42130	PA14_42130	PA14_42130	hypothetical protein
18.0964	18.5141	27.49	23.3392	21.5337	18.8263	22.4843	17.933	15.6904	19.778	17.2748	19.6397				4	4	4	33	10.357	0	8.2121	0.689131	2.33557	1.51402	0.0132663	-0.133734	-0.0401266	0.030427	0.194965	0.0903704	0.3287	PA14_08890	PA14_08890	PA14_08890	30S ribosomal protein S19	rpsS
29.9287	27.3251	27.2049	25.69	23.5663	22.7493	29.073	27.2699	26.9346	24.45	23.812	23.5472		+	+	21	21	20	96.8	20.637	0	173.62	0.023893	0.0654774	0.0714487	1.5344	-4.15105	-3.326	2.22699	-3.82277	-5.33898	0.328277	PA14_69940	PA14_69940	PA14_69940	xanthine phosphoribosyltransferase	xpt
24.7222	20.4317	22.3827	15.5523	17.58	14.4311	23.0706	22.702	23.4464	18.29	15.0103	16.9274		+	+	11	11	11	26.7	54.33	0	21.057	0.268233	-0.888098	-0.670574	1.90111	-6.6577	-4.3089	2.53693	-6.33044	-6.49123	0.327264	PA14_24180	PA14_24180	PA14_24180	hypothetical protein
27.6231	25.5883	24.9036	20.7037	19.6951	18.3521	26.9475	25.606	24.4893	20.8454	19.5104	18.3008		+	+	21	21	21	74.6	30.974	0	118.01	0.0103344	0.0314223	0.0313596	2.42929	-6.45471	-6.0697	2.40962	-6.12871	-5.99525	0.326002	PA14_36270	PA14_36270	PA14_36270	dehydrogenase
29.362	27.0954	26.8794	22.8899	20.8114	20.0806	28.5864	26.8675	26.6991	22.4436	20.6993	20.4332		+	+	39	39	39	69.3	69.192	0	323.31	0.0217685	0.0686029	0.0652423	2.31119	-6.51829	-5.63384	2.68177	-6.1923	-7.09795	0.325985	PA14_65660	PA14_65660	PA14_65660	DNA topoisomerase IV subunit B	parE
30.7106	28.9328	28.9197	23.3099	20.2739	20.3223	30.546	28.8234	28.8322	22.3653	21.5446	20.6116		+	+	24	24	24	85.9	41.762	0	323.31	0.0634099	-0.205109	-0.182384	2.66907	-8.21898	-7.04283	3.30375	-7.89334	-10.3229	0.325644	PA14_57210	PA14_57210	PA14_57210	bifunctional ornithine acetyltransferase/N-acetylglutamate synthase	argJ
30.076	28.3357	27.9661	23.1264	21.9869	20.6756	29.1566	27.8152	27.6152	22.3802	21.7118	20.8814		+	+	26	26	26	85.6	37.259	0	235.82	0.119326	0.271854	0.327439	2.69087	-6.86298	-7.13768	3.26081	-6.53789	-10.0629	0.325093	PA14_52690	PA14_52690	PA14_52690	arginine/ornithine succinyltransferase AII subunit	aruG
30.2825	27.97	27.8394	22.6102	20.1098	19.8964	29.3292	27.3357	27.2874	22.2866	19.4086	19.756		+	+	54	54	54	64.2	106.85	0	323.31	0.111893	0.388385	0.308826	2.57361	-7.82517	-6.64049	2.57399	-7.50033	-6.64204	0.32484	PA14_21230	PA14_21230	PA14_21230	ATP-dependent helicase HepA	hepA
28.9712	26.5879	26.2981	21.1746	19.8135	18.2108	28.4897	26.6428	25.8685	21.266	19.1869	18.8603		+	+	23	23	23	73.8	46.264	0	161.04	0.0110077	-0.0380745	-0.0333779	2.48131	-7.55274	-6.27043	2.58259	-7.22928	-6.67745	0.323462	PA14_37610	PA14_37610	PA14_37610	kynureninase
30.9227	28.5255	28.397	23.9507	21.9123	21.0236	30.2166	28.5411	28.3564	24.2358	21.5719	21.3164		+	+	66	66	66	76.4	94.714	0	323.31	0.020707	-0.0791302	-0.062131	2.37115	-6.98614	-5.85179	2.4186	-6.66335	-6.02912	0.322786	PA14_52600	PA14_52600	PA14_52600	alanyl-tRNA synthetase	alaS
27.6427	25.0395	25.2811	18.4933	18.6293	15.8391	26.9487	25.2712	24.9718	17.9125	17.853	17.3922		+	+	20	20	19	51.9	56.269	0	98.91	0.0236654	-0.065335	-0.0707853	2.60535	-8.33389	-6.77199	3.63888	-8.01137	-12.5817	0.322515	PA14_65470	PA14_65470	PA14_65470	hypothetical protein
24.9783	22.3537	21.4946	18.0731	16.6807	14.584	24.3635	22.1543	21.5936	17.9777	16.0807	15.5294		+	+	9	9	9	20.5	51.38	0	21.051	0.0221481	-0.0833546	-0.0663531	1.95072	-6.49632	-4.4552	2.27072	-6.17456	-5.49052	0.321763	PA14_70580	PA14_70580	PA14_70580	hypothetical protein
24.3337	22.5128	22.2955	19.2504	18.3295	16.3361	23.9872	22.431	21.7936	19.3725	17.1819	17.3951		+	+	7	7	7	23	32.642	0	12.893	0.00327771	-0.0111008	-0.0100253	2.03682	-5.07529	-4.71772	2.11981	-4.75414	-4.98154	0.321151	PA14_49640	PA14_49640	PA14_49640	transcriptional regulator
25.3762	23.3477	23.3079	18.6617	16.5601	18.2785	26.2396	24.2972	22.7888	18.4264	18.2993	19.0284		+	+	10	10	10	55.8	20.766	0	25.764	0.476416	-0.751262	-1.09796	2.55641	-6.17717	-6.57013	2.33542	-5.85717	-5.72108	0.319999	PA14_68210	PA14_68210	PA14_68210	dTDP-4-dehydrorhamnose 3,5-epimerase	rmlC
23.1326	20.8854	20.6524	22.6849	20.8021	20.2445	21.1613	19.716	20.3548	21.5397	20.1545	19.5525				9	9	9	34.3	31.295	0	22.07	0.366693	0.828236	0.877333	0.104177	-0.312982	-0.289303	0.00219462	0.00485102	0.0067208	0.317833	PA14_32880	PA14_32880	PA14_32880	hypothetical protein
24.019	21.5555	22.1576	18.0528	15.9109	16.4251	23.7546	22.3684	21.6293	18.2395	16.2996	16.8205		+	+	4	4	3	30.6	20.235	0	48.871	0.137829	-0.32363	-0.373009	2.37886	-5.78111	-5.88031	2.51958	-5.46423	-6.42165	0.316886	PA14_14770	PA14_14770	PA14_14770	co-chaperone HscB	hscB
24.0476	22.1792	21.8405	18.6672	17.5443	15.1941	22.6611	22.1571	21.6634	17.3137	16.9429	16.5131		+	+	8	8	8	32.1	32.387	0	19.888	0.0707065	0.21194	0.202027	1.96826	-5.5539	-4.5078	3.8424	-5.23729	-14.1765	0.316611	PA14_40550	PA14_40550	PA14_40550	LysR family transcriptional regulator
26.897	24.6508	24.9541	19.8263	16.7704	16.634	26.6845	24.9243	24.7551	19.7337	18.12	16.1847		+	+	10	10	10	59.2	25.379	0	94.589	0.0640512	-0.269246	-0.18412	2.4552	-7.75706	-6.16901	2.46752	-7.44182	-6.21668	0.315238	PA14_45430	PA14_45430	PA14_45430	short chain dehydrogenase
31.2711	28.9844	28.7964	24.3306	21.941	21.2993	30.5541	29.0319	28.6786	24.3316	21.7246	21.6705		+	+	56	56	56	78.1	73.931	0	323.31	0.0134941	-0.0519657	-0.0408055	2.37858	-7.16036	-5.87925	2.54423	-6.84595	-6.52072	0.314412	PA14_00090	PA14_00090	PA14_00090	glycyl-tRNA synthetase subunit beta	glyS
26.7675	24.0322	24.5753	19.6388	15.6043	17.3194	26.8459	25.11	25.0279	19.9662	17.7634	17.3825		+	+	14	14	14	62.9	28.053	0	70.107	0.235349	-0.849866	-0.598686	2.21289	-7.60417	-5.29084	2.72557	-7.29059	-7.29091	0.31358	PA14_32610	PA14_32610	PA14_32610	disulfide isomerase/thiol-disulfide oxidase	dsbG
30.0638	27.8342	27.8508	22.1827	20.3405	19.7438	29.1023	27.8157	27.4196	21.8805	19.8993	20.0162		+	+	29	29	29	88.9	43.846	0	315.2	0.0555872	0.157032	0.161053	2.7735	-7.82727	-7.50737	3.10687	-7.51388	-9.18029	0.313394	PA14_05820	PA14_05820	PA14_05820	hypothetical protein
25.7471	23.473	23.9746	17.8546	15.6592	16.4215	25.5341	23.3799	23.7231	18.6045	16.8997	14.8132		+	+	10	10	10	59.1	24.849	0	198.59	0.0338583	-0.12739	-0.100209	2.92266	-7.75315	-8.21825	2.35562	-7.43991	-5.79467	0.313233	PA14_22760	PA14_22760	PA14_22760	two-component response regulator	cpxR
27.8689	25.931	26.14	23.1855	20.1313	19.5982	27.2416	25.634	25.6541	21.5394	20.7439	20.161		+	+	12	12	12	66.8	23.407	0	201.11	0.0451822	0.156923	0.132222	1.9491	-5.67495	-4.45037	2.88926	-5.36182	-8.05401	0.31313	PA14_17460	PA14_17460	PA14_17460	protein-L-isoaspartate O-methyltransferase	pcm
26.4776	25.6236	23.6658	27.2847	26.0487	25.6067	25.285	24.0029	23.5729	26.3655	25.3023	25.3051				26	26	25	43.8	52.565	0	88.205	0.460985	0.655737	1.06735	0.471473	1.05773	1.08816	1.03104	1.37071	2.19565	0.312984	PA14_71970	PA14_71970	PA14_71970	GDP-mannose pyrophosphorylase	wbpW
28.458	26.5153	26.1081	24.4341	23.0322	21.6169	26.8332	25.079	24.8218	22.6955	21.947	21.0319		+	+	18	18	18	59.5	45.265	0	75.275	0.529504	1.13627	1.20257	1.67006	-3.9994	-3.67078	2.01227	-3.68652	-4.64174	0.31288	PA14_36310	PA14_36310	PA14_36310	hydrogen cyanide synthase HcnC	hcnC
25.4683	23.3659	23.0368	26.1527	23.0867	23.9697	25.5379	23.6375	22.8558	25.7621	24.4094	24.1319				11	11	11	42.5	28.387	0	43.937	0.128576	-0.364747	-0.350353	0.138897	0.446061	0.375609	0.331089	0.757373	0.8038	0.311312	PA14_25420	PA14_25420	PA14_25420	hypothetical protein
31.3422	28.9591	28.8958	24.5001	22.231	21.1964	30.3626	28.956	28.6977	24.3552	21.6025	21.722		+	+	82	82	82	68.6	140.66	0	323.31	0.0207728	0.0826562	0.0623242	2.30306	-7.08986	-5.60481	2.5488	-6.77889	-6.53923	0.310966	PA14_15740	PA14_15740	PA14_15740	phosphoribosylformylglycinamidine synthase	purL
29.4824	27.3728	27.2805	22.6313	19.4376	18.2573	28.7083	27.293	26.6185	21.3162	20.6955	17.7225		+	+	47	47	47	79.1	86.082	0	323.31	0.0391101	0.197321	0.115142	2.22199	-7.93649	-5.32186	2.41452	-7.62854	-6.01371	0.30795	PA14_50570	PA14_50570	PA14_50570	hypothetical protein
31.0933	28.8183	28.648	23.3791	21.8431	20.8163	30.1708	28.3165	28.2919	23.2265	21.3269	20.6196		+	+	25	25	25	51.6	51.536	0	222.39	0.0957829	0.288499	0.267823	2.6411	-7.507	-6.9228	2.71127	-7.20206	-7.22742	0.304945	PA14_52670	PA14_52670	PA14_52670	succinylglutamic semialdehyde dehydrogenase	astD
26.7042	24.5734	24.6241	21.0228	18.6623	18.5572	26.3375	24.4767	24.338	20.1873	19.365	18.8536		+	+	20	20	20	70	35.174	0	78.392	0.0203129	-0.0544968	-0.060974	2.27669	-5.88646	-5.51146	2.75356	-5.58212	-7.41662	0.304337	PA14_31560	PA14_31560	PA14_31560	LysR family transcriptional regulator
27.9684	24.9114	25.0949	23.9036	22.5988	21.1384	26.3835	24.2521	23.679	22.3585	21.6918	20.8307			+	19	19	19	57.8	44.296	0	71.847	0.431079	0.919936	1.00769	1.27058	-3.44462	-2.70831	1.5507	-3.14454	-3.36635	0.300084	PA14_36660	PA14_36660	PA14_36660	alcohol dehydrogenase
20.8282	20.7798	18.8324	15.02	14.8099	14.6783	24.8793	20.9185	20.5719	19.0115	16.8905	15.4353		+	+	4	4	4	14.6	33.661	0	6.3389	1.0246	-2.27634	-2.18237	2.87571	-5.31075	-7.98823	1.35507	-5.01083	-2.89928	0.299915	PA14_47080	PA14_47080	PA14_47080	transcriptional regulator
26.4549	24.2351	24.1762	19.3261	17.4796	16.1541	25.7348	24.5627	24.245	18.9518	17.7555	16.8169		+	+	10	10	10	68.8	26.51	0	143.2	0.0587809	-0.188136	-0.169796	2.45101	-7.30214	-6.15286	3.10049	-7.00607	-9.1453	0.296065	PA14_06530	PA14_06530	PA14_06530	biotin biosynthesis protein bioH
29.5703	26.7308	26.6047	22.1666	19.7232	18.4864	28.9639	26.8274	26.5379	22.1831	19.5895	18.9133		+	+	30	30	30	54.2	62.132	0	183.53	0.0234687	-0.103241	-0.0702115	2.17833	-7.50984	-5.17429	2.34133	-7.21438	-5.74254	0.295459	PA14_40770	PA14_40770	PA14_40770	sulfite reductase	cysI
27.5651	25.5284	25.6114	19.9323	18.5595	18.2636	27.0374	25.8107	25.0986	20.1889	18.5373	18.1559		+	+	10	10	10	44.5	22.738	0	40.843	0.0173534	-0.0422446	-0.0522562	3.0173	-7.3165	-8.70032	2.9458	-7.02151	-8.33382	0.294984	PA14_43110	PA14_43110	PA14_43110	glutathione S-transferase
30.5854	28.286	28.1019	23.605	22.1379	21.5117	29.969	28.2735	28.027	23.3677	22.3375	21.7303		+	+	23	23	23	75.9	31.843	0	131.81	0.025796	-0.0602862	-0.0769855	2.53868	-6.57289	-6.4983	2.89828	-6.278	-8.09804	0.294897	PA14_23860	PA14_23860	PA14_23860	acetyl-CoA carboxylase subunit beta	accD
29.7979	27.3421	27.1027	22.8421	21.9806	20.976	29.017	27.0949	26.8412	22.709	21.5935	21.0902		+	+	29	29	29	83.3	44.388	0	259.97	0.0653977	0.135331	0.187759	2.4242	-6.14799	-6.05038	2.65755	-5.85348	-6.99318	0.294508	PA14_52580	PA14_52580	PA14_52580	aspartate kinase	lysC
24.8326	22.621	22.8925	23.0906	21.0709	20.4487	24.5551	22.3815	22.092	22.2407	21.2414	20.6925				15	15	15	47.3	34.513	0	38.017	0.0545861	0.145196	0.158303	0.837961	-1.91196	-1.80598	0.834068	-1.61799	-1.79828	0.29397	PA14_02870	PA14_02870	PA14_02870	transcriptional regulator
32.9901	30.6459	30.8232	27.1255	24.8304	24.6701	32.4335	30.6749	30.5761	26.4969	25.4135	24.8196		+	+	32	32	32	82	23.277	0	323.31	0.0122745	-0.0346699	-0.0371672	2.25436	-5.94441	-5.43341	2.71979	-5.65148	-7.26519	0.292924	PA14_09100	PA14_09100	PA14_09100	30S ribosomal protein S4	rpsD
25.8483	23.6824	22.9173	24.9182	22.9777	22.697	26.2537	23.9614	23.7804	24.9308	24.4623	23.6238				10	10	10	43.4	23.469	0	54.153	0.434658	-0.80795	-1.01485	0.214107	-0.618326	-0.551274	0.136353	-0.326202	-0.369414	0.292124	PA14_66850	PA14_66850	PA14_66850	TetR family transcriptional regulator
23.0388	21.6284	21.4249	22.7484	20.3321	20.5921	21.7073	20.2885	20.7148	21.7256	19.4885	19.9498				8	8	8	38.3	33.869	0	37.436	0.336726	0.836241	0.815524	0.366968	-0.806479	-0.877896	0.255808	-0.515567	-0.643612	0.290912	PA14_69710	PA14_69710	PA14_69710	site-specific tyrosine recombinase XerC	xerC
33.8542	31.5108	31.4411	28.0531	26.0506	25.333	33.0904	31.4754	31.085	27.6765	25.7271	25.7492		+	+	98	92	92	81.8	94.19	0	323.31	0.0306674	0.0946306	0.0910621	2.1545	-5.78983	-5.09511	2.4556	-5.49935	-6.17054	0.29048	PA14_06000	PA14_06000	PA14_06000	ClpA/B protease ATP binding subunit
30.3893	27.7837	27.9355	24.4058	22.3846	21.3329	29.6571	27.9672	27.5803	23.9849	22.2183	21.8865		+	+	27	27	26	69.4	49.696	0	168.03	0.00328319	0.0111694	0.010042	2.07985	-5.99506	-4.85313	2.47847	-5.70493	-6.25934	0.290127	PA14_69000	PA14_69000	PA14_69000	aminopeptidase	pepP
28.006	25.3557	26.6832	21.8614	21.1634	17.5778	27.4613	25.3648	24.9315	21.008	18.3838	19.7835		+	+	26	26	26	46.1	66.76	0	98.209	0.112886	0.475772	0.311323	1.87426	-6.48081	-4.23114	2.32692	-6.19412	-5.69034	0.286688	PA14_46450	PA14_46450	PA14_46450	bifunctional isocitrate dehydrogenase kinase/phosphatase	aceK
31.5052	29.1296	29.1139	24.8868	22.8891	21.8912	30.9771	29.358	29.153	25.1638	22.7531	22.3427		+	+	78	78	78	78.8	88.662	0	323.31	0.0546928	-0.197445	-0.158596	2.31393	-6.69385	-5.64365	2.435	-6.40952	-6.0915	0.284324	PA14_41220	PA14_41220	PA14_41220	Lon protease	lon
28.4292	26.451	26.3182	21.8329	19.6933	18.8799	27.6934	26.4342	26.1236	20.7105	20.1373	19.4638		+	+	13	13	13	66.5	20.614	0	127.68	0.010918	0.0315037	0.0331092	2.46844	-6.93078	-6.22025	3.42247	-6.64651	-11.075	0.284266	PA14_61460	PA14_61460	PA14_61460	hypoxanthine-guanine phosphoribosyltransferase
28.5021	26.3905	26.0561	23.1486	22.6771	19.9119	27.5242	26.0749	25.7782	21.48	21.4097	22.1293		+	+	16	16	16	66.1	44.101	0	181.6	0.0817908	0.23957	0.231425	1.79294	-5.07033	-4.0016	2.91233	-4.7861	-8.16713	0.284227	PA14_30100	PA14_30100	PA14_30100	hypothetical protein
31.6952	29.5799	29.4592	24.4635	22.8443	22.0059	30.7976	29.5022	29.1863	24.6253	22.3713	21.9171		+	+	71	71	71	72.9	97.649	0	323.31	0.0410646	0.133352	0.120661	2.65373	-7.14018	-6.97679	2.67241	-6.85749	-7.0573	0.282693	PA14_12230	PA14_12230	PA14_12230	leucyl-tRNA synthetase	leuS
26.9786	24.5827	24.6912	21.8622	19.3979	18.4322	25.9238	23.9517	24.3091	20.4565	18.9637	19.0516		+	+	9	9	9	55.6	22.057	0	93.571	0.132527	0.406835	0.36006	1.89579	-5.52003	-4.29339	2.60031	-5.2376	-6.75097	0.282433	PA14_26760	PA14_26760	PA14_26760	transcriptional regulator
33.0407	30.8131	30.5166	26.0559	23.9763	23.2139	32.3678	30.7904	30.4639	26.07	23.8606	23.4131		+	+	73	73	73	77.4	85.816	0	323.31	0.0090631	-0.0325375	-0.0275408	2.42342	-7.04144	-6.0474	2.5863	-6.75944	-6.69281	0.281996	PA14_41670	PA14_41670	PA14_41670	phosphoenolpyruvate synthase	ppsA
25.3955	24.1842	23.6788	25.4717	22.1301	23.223	25.1868	23.6799	23.2258	24.0346	23.2745	23.1908				16	16	16	87.3	22.408	0	161.65	0.0359572	0.108281	0.106195	0.297099	-0.811254	-0.732366	0.336954	-0.530886	-0.815998	0.280368	PA14_47240	PA14_47240	PA14_47240	transcriptional regulator
20.1731	16.4604	17.2176	16.6628	15.715	15.6526	19.2588	16.6598	16.7421	17.8559	16.7709	13.051				1	1	1	8.5	14.726	0.0042644	2.3912	0.0264246	0.117518	0.0788094	0.756611	-1.94024	-1.64584	0.419706	-1.66098	-0.984868	0.279256	PA14_73230	PA14_73230	PA14_73230	F0F1 ATP synthase subunit epsilon	atpC
33.8164	31.8814	31.731	29.4401	27.3902	26.4459	33.5215	31.9044	31.6574	28.6333	27.8207	27.3142		+	+	25	25	25	99.5	20.541	0	323.31	0.058946	-0.164061	-0.170247	1.88092	-4.71754	-4.25032	2.50027	-4.43832	-6.34496	0.279222	PA14_01710	PA14_01710	PA14_01710	alkyl hydroperoxide reductase	ahpC
33.2219	31.1509	30.9488	26.25	24.2036	23.4069	32.7164	31.334	30.9732	26.5919	24.231	23.574		+	+	61	61	61	92.3	78.631	0	323.31	0.049174	-0.178843	-0.143347	2.51728	-7.15371	-6.41248	2.53699	-6.87554	-6.49149	0.278169	PA14_06290	PA14_06290	PA14_06290	malate synthase G	glcB
33.6412	31.5084	31.5684	28.9983	26.8042	25.3157	34.6881	33.184	32.608	29.9897	28.0534	27.6703		+	+	109	109	109	83.7	110.57	0	323.31	0.522643	-1.53172	-1.1891	1.81605	-5.19991	-4.06593	2.18272	-4.92224	-5.18897	0.277677	PA14_11140;PA14_02560	PA14_11140	PA14_02560;PA14_11140	triphosphoribosyl-dephospho-CoA synthase;nonribosomal peptide synthetase
33.1063	30.9331	30.7655	26.7646	25.083	24.03	32.3797	30.9619	30.6031	26.6003	24.6981	24.551		+	+	93	93	93	85.7	90.855	0	323.31	0.00296264	0.00937525	0.00906484	2.34432	-6.30912	-5.75343	2.67326	-6.03176	-7.061	0.277359	PA14_62760	PA14_62760	PA14_62760	translation initiation factor IF-2	infB
28.6324	26.2515	26.3965	25.9293	24.4512	23.0408	27.9646	26.4328	26.085	25.4128	24.3603	23.6809			+	45	45	45	65.8	82.597	0	293.67	0.00364686	-0.010863	-0.0111497	1.08466	-2.61964	-2.30716	1.42305	-2.34282	-3.05745	0.276818	PA14_36710	PA14_36710	PA14_36710	glycogen branching protein	glgB
29.843	27.9686	27.8587	23.0578	21.0209	20.3611	29.2843	27.9802	27.6564	23.0527	20.8136	20.6433		+	+	35	35	35	63.8	66.294	0	323.31	0.00680346	-0.0232779	-0.0207265	2.6194	-7.07682	-6.83091	2.74519	-6.80375	-7.37883	0.273071	PA14_54370	PA14_54370	PA14_54370	GTP-binding protein LepA	lepA
26.1175	23.3746	24.3149	19.2775	14.9399	16.0598	27.0139	23.9301	24.3047	19.2162	16.6436	16.6707		+	+	17	16	16	60.4	29.383	0	76.19	0.18421	-0.751085	-0.483033	2.16499	-7.84331	-5.12984	2.37261	-7.57277	-5.85716	0.270542	PA14_36200	PA14_36200	PA14_36200	ABC transporter substrate-binding protein
28.3281	26.1025	25.5815	20.7509	19.3918	18.2033	27.226	26.1621	25.6399	20.5339	18.9397	18.6882		+	+	21	21	21	55.9	46.438	0	158.07	0.0219062	0.0614281	0.0656455	2.52841	-7.22202	-6.45699	3.13992	-6.9554	-9.36351	0.266613	PA14_65560	PA14_65560	PA14_65560	phosphoserine phosphatase	serB
34.5357	32.1376	31.8938	29.1944	27.2976	26.398	33.5814	32.09	31.6659	28.844	26.9172	26.6978		+	+	161	161	161	81.9	182.66	0	323.31	0.0459294	0.143663	0.134311	1.94316	-5.2257	-4.43268	2.28396	-4.95945	-5.53708	0.266251	PA14_24445	PA14_24445	PA14_24445	NAD-dependent glutamate dehydrogenase	gdhB
29.602	27.2474	27.2491	24.3499	22.7674	21.8086	28.7322	27.0456	26.9487	23.7705	22.0974	22.4804		+	+	15	15	15	50.5	39.845	0	134.29	0.0753948	0.192492	0.214525	2.02681	-5.05757	-4.68661	2.47151	-4.79274	-6.23222	0.26483	PA14_60420	PA14_60420	PA14_60420	gamma-glutamyl kinase	proB
31.3868	29.2214	29.0054	27.3495	25.3266	24.2333	31.0211	29.5371	29.1266	27.33	25.5458	24.8984		+	+	64	64	64	76.4	98.981	0	323.31	0.0877449	-0.288252	-0.247007	1.62911	-4.23475	-3.56453	1.89185	-3.97022	-4.28194	0.264531	PA14_29940	PA14_29940	PA14_29940	NADH dehydrogenase subunit G	nuoG
34.6844	32.3792	32.2179	29.2784	26.8582	26.1195	34.269	32.4966	32.2639	29.2383	27.1725	26.3845		+	+	74	74	74	87.3	68.402	0	323.31	0.0481821	-0.17972	-0.14059	1.98754	-5.67514	-4.5661	2.15663	-5.41141	-5.10216	0.263731	PA14_62970	PA14_62970	PA14_62970	molecular chaperone DnaK	dnaK
28.678	26.7053	26.754	21.0533	20.1835	19.2344	28.185	26.691	26.5449	21.546	19.0952	19.8942		+	+	17	17	17	77.1	27.414	0	225.27	0.00788966	-0.0214265	-0.0240063	3.00675	-7.22204	-8.6453	2.83767	-6.96178	-7.80612	0.260254	PA14_42010	PA14_42010	PA14_42010	amidotransferase
28.5479	26.3745	26.1501	27.9982	25.4288	25.8417	27.9028	26.1991	25.5432	27.1499	25.8579	25.6134				17	17	17	90.1	23.698	0	146.65	0.0821895	0.215815	0.232473	0.211114	-0.601267	-0.544524	0.149732	-0.341327	-0.401786	0.25994	PA14_67920	PA14_67920	PA14_67920	imidazole glycerol phosphate synthase subunit HisH	hisH
31.9433	29.4275	29.2634	25.0376	23.5777	22.8013	30.7127	29.2587	28.8834	24.7385	22.6754	23.0005		+	+	24	24	24	56.8	33.08	0	276.91	0.13436	0.334085	0.364547	2.38215	-6.40583	-5.89252	2.71354	-6.14678	-7.23746	0.259058	PA14_68350	PA14_68350	PA14_68350	carbamate kinase	arcC
30.5398	28.352	28.4547	23.7427	21.5039	21.3764	29.9241	28.2328	28.0933	23.1634	21.7195	21.42		+	+	18	18	18	90.2	26.456	0	323.31	0.0386214	0.106719	0.113758	2.56152	-6.90783	-6.59096	2.94671	-6.64906	-8.33835	0.258771	PA14_31510	PA14_31510	PA14_31510	short-chain dehydrogenase
32.3167	30.1143	29.7673	24.8575	23.1435	22.2614	31.5576	30.0684	29.7253	25.3131	22.5546	22.3227		+	+	75	75	75	85.6	99.948	0	323.31	0.00641205	0.023962	0.0195427	2.56985	-7.31199	-6.62505	2.49835	-7.05359	-6.33738	0.258391	PA14_24270	PA14_24270	PA14_24270	aminopeptidase	pepN
29.1587	26.4934	26.5485	23.3485	21.4112	20.4954	28.5394	26.7218	26.5447	23.0965	21.5763	20.9608		+	+	33	33	33	67.2	53.33	0	149.48	0.0407367	-0.12616	-0.119736	2.01234	-5.64847	-4.64193	2.409	-5.39077	-5.99291	0.257699	PA14_62560	PA14_62560	PA14_62560	poly(A) polymerase	pcnB
27.9742	25.1619	24.8439	23.7992	22.1378	19.2892	26.7809	25.3478	24.6621	22.9103	20.849	21.0462			+	29	29	29	49.2	70.445	0	121.41	0.0321454	0.140245	0.0953061	1.21055	-4.25127	-2.57608	1.93533	-3.99514	-4.40945	0.256133	PA14_19400	PA14_19400	PA14_19400	5-methylaminomethyl-2-thiouridine methyltransferase	mnmC
27.4695	25.5458	25.4067	22.0578	20.2	19.1106	26.7666	25.465	25.2549	20.7541	20.5422	19.903		+	+	12	12	12	57.8	22.506	0	91.93	0.0209382	0.0563768	0.0628093	2.19367	-5.68452	-5.22575	3.26694	-5.4291	-10.0997	0.255422	PA14_25160	PA14_25160	PA14_25160	LexA repressor	lexA
25.6185	23.7646	23.2233	19.0776	18.5759	16.9064	25.0329	23.6457	22.269	18.7399	18.0667	16.859		+	+	9	9	9	37.5	33.048	0	45.551	0.127636	0.298066	0.348036	2.45032	-6.01549	-6.1502	2.39586	-5.76064	-5.9436	0.254848	PA14_38820	PA14_38820	PA14_38820	pyrroloquinoline quinone biosynthesis protein PqqB	pqqB
23.9453	21.7785	22.3663	24.023	19.9334	20.2961	23.9205	22.2526	21.5023	22.7381	21.6635	20.1972				7	7	7	74.4	9.0865	0	30.885	0.0257757	-0.115398	-0.0769265	0.366603	-1.27915	-0.877149	0.426946	-1.02553	-0.999404	0.253623	PA14_41210	PA14_41210	PA14_41210	DNA-binding protein HU	hupB
23.2027	21.847	21.5408	23.3943	21.0626	20.0966	22.5964	21.5911	21.0319	22.8888	20.6404	20.4103				19	19	19	30.1	76.736	0	150.63	0.0561705	0.204653	0.162654	0.242769	-0.679015	-0.61506	0.17732	-0.426655	-0.467031	0.25236	PA14_18640	PA14_18640	PA14_18640	oxidoreductase
28.3073	26.224	26.458	20.8133	22.2738	21.8926	28.4515	26.5361	26.2652	22.371	21.6489	21.9786		+	+	21	21	21	66.6	33.294	0	123.75	0.282274	-0.339594	-0.700772	2.59957	-5.33651	-6.74789	2.67573	-5.08478	-7.07169	0.251724	PA14_21890	PA14_21890	PA14_21890	oxidoreductase
29.992	28.0012	27.642	23.0492	21.296	20.0359	29.1349	27.64	27.1642	22.4679	20.3383	20.6321		+	+	33	33	33	68.8	65.159	0	286.61	0.102882	0.31427	0.286005	2.46821	-7.08466	-6.21936	2.80595	-6.8336	-7.65713	0.251064	PA14_04630	PA14_04630	PA14_04630	dihydroxy-acid dehydratase	ilvD
29.4769	26.6411	26.9352	22.6145	20.1518	19.8117	28.4411	26.9826	26.4955	22.4446	20.3311	19.4212		+	+	61	61	61	59.5	124.5	0	323.31	0.0341343	0.127025	0.100998	2.24821	-6.82509	-5.41209	2.44958	-6.57411	-6.14736	0.250984	PA14_36730	PA14_36730	PA14_36730	trehalose synthase
28.3559	27.4481	27.6617	22.0255	17.753	18.4298	28.3669	27.4974	26.1247	20.3656	18.5031	18.6141		+	+	12	12	12	92.9	21.413	0	112.84	0.0573991	0.241826	0.166019	2.46799	-8.41915	-6.21851	3.10894	-8.16871	-9.19164	0.250437	PA14_57500	PA14_57500	PA14_57500	phosphoheptose isomerase	gmhA
28.9293	26.2922	26.9099	23.1062	20.6656	21.2474	28.4775	26.8436	26.5326	22.4561	21.8516	21.1802		+	+	21	21	21	79.2	26.916	0	264.81	0.0661548	-0.156221	-0.189801	2.20394	-5.70409	-5.26044	2.81893	-5.45529	-7.71779	0.248803	PA14_25400	PA14_25400	PA14_25400	phosphodiesterase
27.0105	25.7634	25.0851	21.339	20.1067	17.7191	26.6755	24.9989	24.8073	20.3152	19.8957	18.3184		+	+	14	14	14	50.9	35.362	0	53.745	0.0599774	0.211853	0.173059	2.18012	-6.2314	-5.18026	2.66948	-5.98416	-7.04463	0.247239	PA14_72510	PA14_72510	PA14_72510	homoserine kinase	thrB
31.7887	29.2692	29.2945	25.8853	23.894	23.1867	30.8652	29.2525	28.952	25.5503	23.5743	23.2922		+	+	60	60	60	81.9	78.028	0	323.31	0.0589198	0.183071	0.170176	2.12125	-5.79548	-4.98621	2.40944	-5.55097	-5.99455	0.244509	PA14_23420	PA14_23420	PA14_23420	zinc-binding dehydrogenase
24.758	21.6975	21.8564	21.6153	19.174	16.4575	23.6422	22.1054	21.3248	19.0456	19.2342	18.4589			+	12	12	12	39.6	33.888	0	57.5	0.0381213	0.16939	0.112342	0.964332	-3.68837	-2.05913	2.05873	-3.44454	-4.7863	0.243829	PA14_56260	PA14_56260	PA14_56260	hypothetical protein
28.0609	25.9146	25.8938	22.9721	21.1529	20.5329	27.3214	25.9103	25.6614	22.5372	20.9355	20.9399		+	+	41	41	41	70	77.317	0	323.31	0.0303829	0.0817197	0.0902436	2.10768	-5.07049	-4.94227	2.53909	-4.82678	-6.49997	0.243705	PA14_66620	PA14_66620	PA14_66620	type 4 fimbrial biogenesis outer membrane protein PilQ precursor	pilQ
25.6735	24.2044	23.5914	25.7094	23.06	23.5486	25.0888	23.5427	23.3045	24.3481	23.7863	23.379				11	10	10	61.2	23.801	0	86.158	0.11296	0.268246	0.311509	0.138863	-0.383743	-0.375527	0.0794026	-0.14091	-0.225134	0.242833	PA14_12020	PA14_12020	PA14_12020	nicotinic acid mononucleotide adenylyltransferase	nadD
31.851	29.7574	29.5786	25.1869	22.9357	21.9026	31.1001	29.8569	29.6029	24.9542	22.8118	22.3602		+	+	55	55	55	89.5	72.219	0	323.31	0.0088207	-0.0337041	-0.0268114	2.36075	-7.05396	-5.81347	2.74323	-6.81121	-7.37	0.242752	PA14_07130	PA14_07130	PA14_07130	transketolase	tktA
33.3979	31.0227	30.9071	26.0673	24.4663	23.5664	32.7053	31.053	30.7199	26.231	24.0309	23.7149		+	+	39	39	37	79.6	36.649	0	323.31	0.0125801	0.0410315	0.0380799	2.53325	-7.0759	-6.47643	2.61764	-6.83379	-6.82351	0.242115	PA14_09115	PA14_09115	PA14_09115	DNA-directed RNA polymerase subunit alpha	rpoA
25.1837	23.1842	22.5035	22.4024	20.7562	19.0778	24.7258	22.5499	23.0269	22.1546	20.2364	20.0002			+	21	21	21	34.5	75.001	0	43.156	0.0145084	-0.0516027	-0.0438242	1.08057	-2.87831	-2.29859	1.30154	-2.63713	-2.77759	0.241189	PA14_53900	PA14_53900	PA14_53900	helicase
23.263	21.1579	21.0077	22.099	20.5724	20.806	22.783	20.2282	20.1598	21.5581	20.1563	20.2276				9	9	9	28.9	33.141	0	23.61	0.318534	0.511761	0.777567	0.304643	-0.650407	-0.748337	0.1572	-0.409649	-0.419642	0.240758	PA14_42060	PA14_42060	PA14_42060	transcriptional regulator
29.5748	26.9878	26.7351	23.6925	21.6957	20.4686	28.4412	26.8227	26.3547	23.1833	20.9006	20.8129		+	+	54	54	53	81.3	76.08	0	277.62	0.0937691	0.320007	0.262631	1.94933	-5.81362	-4.45106	2.29311	-5.57393	-5.56943	0.239682	PA14_23510	PA14_23510	PA14_23510	excinuclease ABC subunit B	uvrB
28.3306	26.3808	26.3917	25.4434	23.3856	23.0362	28.9965	27.2014	26.7322	25.533	24.8517	24.0247		+	+	19	19	19	78.8	28	0	170.58	0.415583	-0.848069	-0.976575	1.44279	-3.07928	-3.10415	1.59586	-2.84026	-3.47968	0.239017	PA14_02910	PA14_02910	PA14_02910	IclR family transcriptional regulator
25.1638	22.2744	21.7762	18.4342	15.5612	15.1015	24.1113	22.1687	21.7738	17.7721	15.6266	15.2539		+	+	15	15	15	22.8	91.159	0	34.192	0.0385312	0.148125	0.113503	1.97182	-6.7058	-4.51851	2.42759	-6.46705	-6.06326	0.238755	PA14_12630	PA14_12630	PA14_12630	ATP-dependent helicase
25.6611	24.4055	24.0163	23.6375	19.5079	17.3602	25.9767	24.3588	24.2604	21.9997	20.3398	19.3918			+	2	2	2	32.1	8.7406	0	64.713	0.0718009	-0.408555	-0.204953	1.11567	-4.52576	-2.37242	1.98036	-4.28819	-4.54432	0.237561	PA14_25670	PA14_25670	PA14_25670	acyl carrier protein	acpP
25.6961	23.3246	22.6542	22.3669	20.9012	19.1864	24.7682	22.3655	22.3289	21.1965	20.237	19.5189			+	12	12	12	46.3	27.195	0	18.362	0.18359	0.500685	0.481598	1.10974	-3.07345	-2.3599	1.40331	-2.83675	-3.01109	0.236702	PA14_09760	PA14_09760	PA14_09760	GntR family transcriptional regulator
26.3099	24.7793	25.1142	20.1619	16.3552	17.4228	26.2305	25.2402	24.8662	19.4205	17.7108	17.652		+	+	15	15	15	76.5	28.629	0	149.83	0.0777422	-0.281096	-0.220747	2.42604	-7.42115	-6.05735	3.27369	-7.18454	-10.1402	0.236607	PA14_66480	PA14_66480	PA14_66480	hypothetical protein
25.6995	23.7579	23.7987	20.3519	17.2337	17.474	24.83	23.7583	23.3488	19.3275	18.5263	16.5901		+	+	9	9	9	47.6	24.52	0	51.675	0.0548702	0.205194	0.159083	2.15637	-6.06551	-5.10127	2.4902	-5.83105	-6.30529	0.234455	PA14_18080	PA14_18080	PA14_18080	TetR family transcriptional regulator
25.5356	23.3531	23.2754	21.5618	19.3261	17.9219	25.2498	22.6414	23.0336	20.5799	18.9222	18.7714		+	+	9	9	9	23.1	49.934	0	13.721	0.0508483	0.17875	0.147989	1.58116	-4.45146	-3.44254	1.87301	-4.21712	-4.22754	0.234346	PA14_72850	PA14_72850	PA14_72850	glutamine synthetase
34.1716	31.9413	31.8027	27.3233	25.2562	24.3387	33.3295	31.8706	31.505	27.1401	24.7561	24.5141		+	+	85	85	85	90.4	93.627	0	323.31	0.0476406	0.169266	0.139083	2.40655	-6.99913	-5.98368	2.59342	-6.76491	-6.72228	0.234219	PA14_41470	PA14_41470	PA14_41470	bifunctional aconitate hydratase 2/2-methylisocitrate dehydratase	acnB
31.1064	28.8646	28.7508	24.3576	22.4666	21.6138	30.3583	28.8808	28.7001	24.2174	22.3339	21.806		+	+	62	62	62	86.1	73.079	0	323.31	0.00808764	0.026872	0.0246033	2.42632	-6.76127	-6.05841	2.71547	-6.52728	-7.24603	0.233989	PA14_28650	PA14_28650	PA14_28650	threonyl-tRNA synthetase	thrS
27.0291	24.346	24.5981	19.3539	15.213	17.5485	27.4768	24.9483	25.0616	20.6269	16.2111	17.4887		+	+	11	11	10	41.7	38.139	0	89.019	0.155169	-0.73711	-0.4148	2.24485	-7.95264	-5.40046	2.11999	-7.72001	-4.98213	0.232621	PA14_07870	PA14_07870	PA14_07870	ABC transporter substrate-binding protein
24.668	22.9532	21.1361	24.2575	23.2595	25.143	24.784	20.8976	22.3657	23.7581	23.5963	25.2888				5	5	5	50.9	17.01	0	124.19	0.00241173	0.00565592	0.00738384	0.490383	1.30089	1.12558	0.538824	1.53194	1.22085	0.231043	PA14_53430	PA14_53430	PA14_53430	peptidyl-prolyl cis-trans isomerase SlyD	slyD
32.082	29.7789	29.7535	32.204	29.255	29.5123	31.2885	29.6139	29.2389	31.2875	29.3843	29.5183				44	44	44	82.7	29.904	0	323.31	0.0818164	0.260407	0.231492	0.0610242	-0.214378	-0.175909	0.00607866	0.0162958	0.0185335	0.230673	PA14_54640	PA14_54640	PA14_54640	enoyl-CoA hydratase
28.5099	26.0121	25.9926	21.3407	19.5713	18.1683	27.5364	25.4397	25.4307	20.9339	17.7348	18.987		+	+	26	26	26	56.2	50.319	0	110.8	0.133842	0.474866	0.363279	2.34489	-7.14481	-5.75548	2.39444	-6.91707	-5.93829	0.227738	PA14_63540	PA14_63540	PA14_63540	selenocysteine synthase	selA
28.9752	26.4403	26.1835	21.9583	19.6469	19.0836	27.8291	25.9605	25.6712	21.8525	18.7918	18.5874		+	+	55	55	54	60.4	110.09	0	323.31	0.129821	0.485687	0.353416	2.29266	-6.97009	-5.56783	2.23818	-6.74302	-5.37744	0.227071	PA14_66270	PA14_66270	PA14_66270	bifunctional glutamine-synthetase adenylyltransferase/deadenyltransferase	glnE
28.7713	26.7174	26.3316	26.7425	25.1067	23.8387	27.9675	26.6651	26.5695	26.1527	24.8446	24.7495			+	47	47	47	77.5	69.622	0	254.49	0.00674719	-0.0196247	-0.0205564	0.838461	-2.04418	-1.80697	1.33173	-1.81843	-2.84591	0.225753	PA14_73370	PA14_73370	PA14_73370	tRNA uridine 5-carboxymethylaminomethyl modification protein GidA	gidA
33.8446	31.7664	31.5	28.1979	26.533	25.425	33.3645	31.7484	31.257	27.968	26.4864	25.6369		+	+	44	44	44	81.6	50.164	0	323.31	0.00669242	0.0215149	0.0203908	2.17472	-5.65175	-5.16224	2.36258	-5.4262	-5.82019	0.225549	PA14_43970	PA14_43970	PA14_43970	dihydrolipoamide dehydrogenase	lpdG
26.9192	24.978	25.5468	20.6158	17.9756	18.6784	27.2303	25.0246	25.4468	20.6966	18.7653	18.7402		+	+	12	12	12	58.7	26.095	0	113.84	0.110095	-0.310781	-0.304295	2.63118	-6.72473	-6.88069	2.64548	-6.49985	-6.94151	0.224877	PA14_16050	PA14_16050	PA14_16050	thiol:disulfide interchange protein DsbC	dsbC
29.3109	26.9067	26.6899	24.0843	21.87	20.8136	28.2981	26.4682	26.5103	23.1812	21.2606	21.3694		+	+	73	73	73	65.5	130.9	0	323.31	0.0997246	0.318923	0.277942	1.8664	-5.37986	-4.20855	2.39657	-5.15514	-5.94626	0.224715	PA14_17260	PA14_17260	PA14_17260	DNA polymerase III subunit alpha	dnaE
27.7951	24.9696	25.1982	22.9518	21.3543	20.6989	27.0136	25.0796	24.8616	22.6261	20.929	21.1145		+	+	22	22	22	64.8	35.641	0	54.639	0.0444893	0.111806	0.130283	1.73181	-4.31927	-3.8347	2.03367	-4.09507	-4.70792	0.224205	PA14_25580	PA14_25580	PA14_25580	ribosomal large subunit pseudouridine synthase C	rluC
33.1191	31.2639	31.2486	27.4091	25.7448	25.5266	32.6514	31.2248	30.93	27.1636	25.9797	25.3819		+	+	32	32	32	92.6	24.234	0	323.31	0.0218083	0.0517724	0.0653589	2.55707	-5.65037	-6.57281	2.72187	-5.42703	-7.27444	0.223347	PA14_08730	PA14_08730	PA14_08730	50S ribosomal protein L1	rplA
27.0834	24.4939	24.7003	19.8091	18.8515	17.5501	26.3346	24.6463	23.5752	19.8333	17.4078	17.9174		+	+	15	15	15	70	24.521	0	80.123	0.130636	0.350719	0.35542	2.4948	-6.68899	-6.32341	2.39129	-6.46586	-5.92652	0.22313	PA14_05160	PA14_05160	PA14_05160	hypothetical protein
30.407	28.4924	28.5737	24.1276	22.014	21.4598	30.0532	28.6554	28.4412	23.4516	22.3469	22.1467		+	+	30	30	30	73.7	34.947	0	323.31	0.043016	-0.114601	-0.126151	2.52917	-6.62391	-6.46005	3.22941	-6.40154	-9.87673	0.222371	PA14_17270	PA14_17270	PA14_17270	acetyl-CoA carboxylase carboxyltransferase subunit alpha	accA
25.5011	23.4076	23.3113	21.6525	20.0965	19.5059	25.1828	23.4589	23.2978	21.538	20.3342	19.7659		+	+	11	11	11	36.6	33.797	0	42.315	0.0532184	-0.127695	-0.154537	1.72264	-3.65502	-3.81006	1.89904	-3.43385	-4.30285	0.221174	PA14_23540	PA14_23540	PA14_23540	transcriptional regulator	act
27.8659	25.6523	25.2948	20.9767	19.0043	17.1935	27.7828	26.0729	25.8396	21.6299	19.0589	18.0267		+	+	22	22	22	65.6	52.211	0	154.38	0.122659	-0.513686	-0.335728	2.22071	-7.21287	-5.31748	2.32038	-6.99324	-5.6668	0.219637	PA14_05770	PA14_05770	PA14_05770	phenylhydantoinase	dhT
26.7286	24.5673	24.9125	21.5799	19.8114	19.155	26.3928	25.0411	24.6042	21.516	20.015	19.498		+	+	9	9	9	52.5	31.614	0	43.844	0.0590221	-0.160861	-0.170455	2.21285	-5.22068	-5.29068	2.45719	-5.00308	-6.1767	0.2176	PA14_49650	PA14_49650	PA14_49650	hypothetical protein
27.5159	25.6463	25.3324	27.4407	24.4395	24.9312	27.0091	25.5098	24.9616	26.47	25.313	24.6666				20	20	20	67.8	25.235	0	124.05	0.038295	0.120578	0.112834	0.185861	-0.561093	-0.486852	0.159588	-0.343633	-0.42532	0.21746	PA14_56950	PA14_56950	PA14_56950	two-component response regulator
28.4043	25.9617	25.3985	22.6702	21.4192	19.6557	27.3198	25.6543	25.1733	22.0498	20.7919	19.9337		+	+	23	23	23	63.7	54.665	0	105.66	0.109346	0.323191	0.302404	1.86376	-5.33982	-4.20101	2.33705	-5.12397	-5.727	0.215851	PA14_58100	PA14_58100	PA14_58100	cytoplasmic axial filament protein	cafA
28.3787	26.2945	26.0248	20.9047	19.7582	18.8217	29.1971	27.707	27.0073	22.3283	20.574	20.4428		+	+	23	23	23	65.7	40.736	0	128.09	0.683909	-1.28685	-1.50384	2.74732	-7.07112	-7.38843	2.82167	-6.8554	-7.73066	0.215713	PA14_34820	PA14_34820	PA14_34820	regulatory protein
25.9694	23.7311	24.0223	19.3185	18.4091	17.4186	25.4893	24.1512	23.7016	19.7104	18.3757	17.3262		+	+	13	12	12	43.6	47.804	0	72.33	0.0340096	-0.0887082	-0.100642	2.64662	-6.19217	-6.94637	2.62078	-5.97656	-6.83671	0.215611	PA14_39560	PA14_39560	PA14_39560	chemotaxis transducer
30.8821	28.711	28.5832	24.5764	22.1859	21.021	29.1125	27.3832	27.1191	22.803	20.44	20.6241		+	+	56	56	56	81.5	73.935	0	323.31	0.432169	1.30542	1.00987	2.21252	-6.79765	-5.28958	2.58691	-6.58258	-6.69532	0.215067	PA14_51530	PA14_51530	PA14_51530	ExoU	exoU
23.8552	22.0099	21.7678	19.6838	16.8795	16.9113	23.9398	22.1673	22.4644	18.3171	18.8621	17.8771		+	+	5	5	5	41.1	19.655	0	18.161	0.210143	-0.527239	-0.542331	1.84293	-4.71941	-4.14166	2.7261	-4.50508	-7.29326	0.214327	PA14_13260	PA14_13260	PA14_13260	MoaB1	moaB1
26.4782	23.6612	23.4259	20.9587	20.0035	17.3791	25.4437	23.463	23.3527	20.2413	18.8964	18.5404		+	+	18	18	18	49.2	49.123	0	65.211	0.0647105	0.221016	0.185903	1.6024	-5.07471	-3.49628	2.32671	-4.86042	-5.68959	0.214293	PA14_02830	PA14_02830	PA14_02830	3-carboxy-cis,cis-muconate cycloisomerase	pcaB
31.3865	29.4835	29.3413	24.1081	21.8139	21.3106	30.8927	29.262	29.0377	23.8161	21.6396	21.3968		+	+	31	31	31	91.1	29.635	0	323.31	0.0372045	0.126693	0.109741	2.67384	-7.65961	-7.0635	2.81688	-7.4466	-7.70818	0.213011	PA14_22020	PA14_22020	PA14_22020	cell division inhibitor MinD	minD
28.6854	26.1567	26.0872	24.5774	23.3939	21.9222	27.9475	26.2055	25.9396	23.9746	23.1732	22.547		+	+	33	33	33	69	51.947	0	111.2	0.0254414	0.0662371	0.0759555	1.48337	-3.67859	-3.2014	1.99934	-3.46595	-4.60208	0.212644	PA14_04890	PA14_04890	PA14_04890	zinc protease
27.8102	25.4843	25.3712	23.8193	21.7558	20.5967	27.2272	25.3179	25.3643	22.6777	21.9847	21.3909		+	+	18	18	18	84.3	26.184	0	116.96	0.0128723	0.039463	0.0389519	1.55543	-4.16466	-3.37813	2.2475	-3.95201	-5.40961	0.212644	PA14_23650	PA14_23650	PA14_23650	short chain dehydrogenase
25.063	22.9013	22.2074	17.3536	17.1662	14.8349	24.408	22.1383	22.2319	16.6708	15.687	16.2406		+	+	11	11	11	45.5	32.217	0	64.747	0.105849	0.252083	0.29355	2.37701	-6.93901	-5.87345	2.97251	-6.72658	-8.46905	0.212436	PA14_09730	PA14_09730	PA14_09730	dihydrodipicolinate synthase
28.3997	25.8671	26.0032	21.9708	18.5053	18.6339	27.878	25.9407	25.6577	21.1665	18.8227	18.9513		+	+	11	11	11	68.5	19.379	0	77.948	0.013683	0.0565014	0.0413681	2.13591	-7.05332	-5.03399	2.57139	-6.8453	-6.63135	0.208024	PA14_00200	PA14_00200	PA14_00200	peptide deformylase	def
29.7309	27.3177	26.9949	22.7677	22.5804	20.078	28.9698	27.2464	27.1151	22.8458	20.7969	21.6886		+	+	23	23	23	55.8	50.238	0	308.72	0.00990141	0.0315781	0.0300602	2.14754	-6.20583	-5.07217	2.68827	-6	-7.12628	0.205829	PA14_58070	PA14_58070	PA14_58070	hypothetical protein
26.0439	23.1179	23.1118	22.2039	18.7734	19.3184	24.8243	23.0703	22.9315	20.9761	19.7734	18.7135			+	17	17	17	33.2	64.715	0	36.854	0.0783039	0.27757	0.222233	1.29563	-3.99261	-2.76432	1.87717	-3.78768	-4.2395	0.204926	PA14_35290	PA14_35290	PA14_35290	gluconate dehydrogenase	gnd
28.1642	25.6663	25.5032	28.5981	26.7362	26.5207	27.2364	25.7496	25.1269	28.0673	26.752	26.4264				36	36	36	72.3	38.022	0	323.31	0.0870254	0.20311	0.245132	0.31725	0.840454	0.774875	0.580401	1.04429	1.30215	0.203831	PA14_35830	PA14_35830	PA14_35830	cointegrate resolution protein T	tnpT
26.601	24.1669	23.898	20.8832	19.5624	18.4805	26.0202	23.9309	23.7849	20.4408	19.1481	19.017		+	+	18	18	18	58	36.44	0	91.751	0.0438992	0.106777	0.128629	2.04609	-5.24657	-4.74663	2.38744	-5.04337	-5.91216	0.203207	PA14_24620	PA14_24620	PA14_24620	hypothetical protein
24.0626	21.3438	20.6778	18.4407	15.5559	15.748	23.4709	21.5148	21.1707	18.4874	16.5329	15.3981		+	+	5	5	5	35.9	18.05	0	9.3108	0.0600225	-0.224551	-0.173182	1.7601	-5.44647	-3.91134	1.98352	-5.24602	-4.55391	0.200454	PA14_36520	PA14_36520	PA14_36520	hypothetical protein
28.2872	25.4542	25.4187	21.0985	18.7827	17.4593	27.7126	25.7972	25.4877	21.0947	19.1175	17.5642		+	+	17	17	17	57.6	48.267	0	169.59	0.0332764	-0.145323	-0.0985453	2.1559	-7.27321	-5.09972	2.33587	-7.07368	-5.72272	0.19953	PA14_44770	PA14_44770	PA14_44770	guanine deaminase
31.8664	29.9967	30.3676	25.6291	23.9068	23.4618	31.7934	29.2438	29.3231	25.6511	23.0418	23.0316		+	+	22	22	22	77.1	41.959	0	295.51	0.144024	0.424414	0.388038	2.73594	-6.41099	-7.33728	2.16837	-6.21195	-5.14108	0.19904	PA14_53250	PA14_53250	PA14_53250	chitin-binding protein CbpD	cpbD
24.0618	22.0557	21.471	19.9888	17.7291	18.2948	20.9211	21.4177	20.5296	15.4242	17.6834	18.7809		+	+	5	5	5	31.9	26.377	0	11.44	0.501088	1.37477	1.1467	1.68846	-3.85855	-3.71915	1.63691	-3.65997	-3.58462	0.198578	PA14_35300	PA14_35300	PA14_35300	hypothetical protein
27.8061	25.6739	25.7334	21.5721	18.8244	19.0912	27.3043	25.3679	25.8112	21.8655	20.6353	16.8517		+	+	11	11	11	44.9	26.736	0	33.82	0.00850815	0.0451158	0.0258704	2.37477	-6.57518	-5.86514	1.77074	-6.37693	-3.94043	0.198256	PA14_35810	PA14_35810	PA14_35810	hypothetical protein
28.7175	26.4042	26.7674	23.166	21.5894	19.4329	28.1357	25.6107	25.265	23.929	19.7608	18.2137		+	+	33	33	32	63.4	59.84	0	273.51	0.139425	0.761622	0.376892	1.98001	-5.90023	-4.54326	1.37796	-5.70263	-2.95206	0.197592	PA14_09240	PA14_09240	PA14_09240	pyochelin biosynthesis protein PchD	pchD
26.148	23.1398	22.9259	20.1021	17.2793	17.107	25.5395	23.3911	23.2456	19.8743	18.1687	17.0002		+	+	14	14	14	47.7	36.381	0	27.225	0.0495711	-0.184936	-0.144449	1.84666	-5.90843	-4.15223	2.16071	-5.71102	-5.11565	0.197419	PA14_56720	PA14_56720	PA14_56720	oxidoreductase
32.2952	30.1865	30.364	26.1767	23.887	24.3881	32.0531	30.3236	30.0864	25.7675	24.7872	24.1047		+	+	20	20	20	82.5	21.64	0	323.31	0.0274616	-0.0692202	-0.0818139	2.49584	-6.13131	-6.3275	2.7838	-5.93455	-7.5546	0.196766	PA14_08860	PA14_08860	PA14_08860	50S ribosomal protein L4	rplD
30.9338	28.8371	28.5805	25.6842	24.0508	23.2644	31.1007	29.0443	28.5612	26.2385	24.3059	23.3988		+	+	46	46	46	77	52.317	0	323.31	0.102925	-0.314601	-0.286114	2.11392	-5.11731	-4.96245	1.89939	-4.921	-4.30388	0.196315	PA14_14470	PA14_14470	PA14_14470	leucyl aminopeptidase	pepA
31.6573	29.4955	29.3424	24.5516	23.4663	22.5795	31.0745	29.2624	29.1142	24.5756	22.544	23.0212		+	+	24	24	24	77	34.551	0	323.31	0.063149	0.152149	0.181677	2.67189	-6.63261	-7.05504	2.73199	-6.43673	-7.31958	0.195879	PA14_40830	PA14_40830	PA14_40830	oxidoreductase
26.6634	23.6189	24.0687	25.0026	22.1369	22.4196	25.729	23.8567	23.6704	23.9551	22.634	22.4626				13	13	13	55.7	24.579	0	69.088	0.0569456	0.169141	0.164778	0.535241	-1.59726	-1.21382	0.800695	-1.40148	-1.73241	0.195781	PA14_02090	PA14_02090	PA14_02090	TetR family transcriptional regulator
29.4322	26.9263	26.5113	20.911	18.4551	19.5221	28.6974	26.8236	26.5366	21.7759	18.0477	18.8296		+	+	20	20	20	67.2	39.12	0	157.95	0.0194639	0.0783246	0.0584788	2.63833	-7.99384	-6.91102	2.38461	-7.80146	-5.90164	0.192384	PA14_23790	PA14_23790	PA14_23790	3-isopropylmalate dehydrogenase	leuB
27.1507	24.7551	24.536	20.9632	19.5094	19.642	26.3776	24.5542	24.5918	20.1207	20.0328	19.6088		+	+	13	13	13	62.6	26.8	0	43.359	0.084873	0.117425	0.239509	2.32522	-5.44239	-5.6842	2.96801	-5.25377	-8.44609	0.188629	PA14_41050	PA14_41050	PA14_41050	DNA polymerase III subunit epsilon	dnaQ
26.3396	23.2135	23.0937	21.3677	20.4284	18.2337	26.3541	23.2358	23.418	20.1012	19.5834	21.2719		+	+	14	14	14	35.4	47.427	0	41.177	0.105618	-0.308892	-0.292965	1.39013	-4.20565	-2.98032	1.62894	-4.01712	-3.56409	0.188532	PA14_58870	PA14_58870	PA14_58870	NADH dehydrogenase	ndh
23.044	21.4269	21.2588	23.7055	21.719	21.6342	23.3088	20.9335	19.9185	23.3258	21.7798	20.9471				10	10	10	38.4	35.397	0	55.564	0.126484	0.335322	0.345194	0.191999	0.442994	0.500995	0.198455	0.630636	0.515782	0.187642	PA14_18110	PA14_18110	PA14_18110	transcriptional regulator MmsR	mmsR
26.1162	23.9504	23.6531	22.1396	20.6409	19.3873	23.009	21.8231	19.7519	19.5357	17.1084	16.9405		+	+	8	8	8	22.6	50.417	0	21.376	1.16396	2.86106	2.47532	1.58978	-3.8506	-3.46428	1.35125	-3.66641	-2.89051	0.184182	PA14_36320	PA14_36320	PA14_36320	hydrogen cyanide synthase HcnB	hcnB
29.0989	26.8928	26.44	22.316	20.9574	19.2144	28.0664	26.3051	26.1192	21.5418	19.6707	19.8865		+	+	25	25	25	92	36.677	0	60.953	0.161869	0.462925	0.430729	2.26316	-6.64796	-5.46407	2.78144	-6.4639	-7.54377	0.184066	PA14_18160	PA14_18160	PA14_18160	oxidoreductase
26.5381	24.7546	24.2359	26.7146	24.0239	24.8555	25.7808	24.1333	23.7939	25.379	24.5613	24.3852				10	10	10	55	21.908	0	83.872	0.189889	0.422859	0.496142	0.00677127	0.0218201	0.0206292	0.108453	0.205828	0.300147	0.184008	PA14_43240	PA14_43240	PA14_43240	hypothetical protein
27.3003	25.1844	25.3808	20.993	18.5539	16.7885	26.6422	25.5341	25.189	19.6561	18.7606	17.9702		+	+	17	17	17	74.5	23.737	0	43.903	0.00428015	-0.0171642	-0.0130765	2.17131	-7.17671	-5.15084	3.35981	-6.99277	-10.6718	0.183941	PA14_18880	PA14_18880	PA14_18880	endonuclease III	nth
28.3478	26.2047	26.0723	29.8446	26.7474	27.4171	27.8466	26.2597	25.7669	28.9417	27.5101	27.3549				21	21	21	54.7	28.009	0	187.33	0.0210722	0.0674909	0.0632022	0.399277	1.12808	0.94367	0.747436	1.31118	1.62788	0.183097	PA14_17210	PA14_17210	PA14_17210	UDP-N-acetylglucosamine acyltransferase	lpxA
26.0954	24.3287	24.3523	20.5723	19.5135	17.6398	25.7719	24.384	24.3081	19.9429	19.2027	18.8168		+	+	10	10	10	51.5	26.354	0	125.97	0.0288806	-0.0789394	-0.0859147	2.26654	-5.6836	-5.4759	3.16348	-5.50055	-9.49614	0.183055	PA14_61980	PA14_61980	PA14_61980	hypothetical protein
30.093	27.8104	27.6935	21.3987	21.0194	19.2455	29.5005	27.8544	27.5188	21.9608	19.8423	19.6838		+	+	35	35	35	90.6	47.836	0	323.31	0.0198279	0.0589256	0.0595491	2.83292	-7.97769	-7.78365	2.90993	-7.79559	-8.15529	0.182102	PA14_58050	PA14_58050	PA14_58050	PmbA protein	pmbA
30.4008	28.1383	28.1045	23.3074	21.3742	20.7495	29.8064	28.1324	27.9712	22.8306	21.4203	20.9915		+	+	16	16	16	76.7	26.272	0	165.28	0.0221117	0.0628961	0.0662468	2.54812	-7.07085	-6.53648	2.98374	-6.8892	-8.5265	0.181651	PA14_17080	PA14_17080	PA14_17080	uridylate kinase	pyrH
27.0329	24.5385	24.1658	20.9939	17.0759	17.8033	26.8336	24.7069	23.6975	20.5849	18.2076	17.1224		+	+	14	14	14	51.1	36.098	0	50.852	0.00288673	-0.0139478	-0.00883334	1.93436	-6.62135	-4.40656	2.02247	-6.44107	-4.67318	0.180283	PA14_19910	PA14_19910	PA14_19910	pyruvate dehydrogenase E1 component, beta chain
27.9192	25.6441	25.9318	22.3859	19.964	19.391	27.4934	25.8529	25.6004	21.7994	20.3939	19.5391		+	+	14	14	13	69.2	23.608	0	69.929	0.000802613	0.00278155	0.00246184	2.1517	-5.91809	-5.08587	2.53188	-5.73807	-6.47093	0.180015	PA14_30650	PA14_30650	PA14_30650	response regulator GacA	gacA
28.5116	25.598	25.5866	23.5365	22.3591	20.7352	27.7033	25.8008	25.6235	23.0596	22.1126	21.4291		+	+	25	25	24	61.8	49.851	0	188.49	0.00341858	0.00982348	0.0104545	1.57862	-4.35512	-3.43617	2.16024	-4.17546	-5.11409	0.179653	PA14_27330	PA14_27330	PA14_27330	phospho-2-dehydro-3-deoxyheptonate aldolase
25.9294	23.8362	23.9339	19.3893	17.0995	16.1781	25.8682	23.9843	23.895	18.8418	17.0133	17.3964		+	+	12	12	12	57.8	24.431	0	93.171	0.0611857	-0.194883	-0.176348	2.40444	-7.01087	-5.97576	2.88432	-6.83197	-8.02997	0.178898	PA14_54510	PA14_54510	PA14_54510	two-component response regulator
25.7131	22.6601	21.9772	19.8933	17.9937	16.6694	24.6771	23.4136	23.3037	19.9644	18.0897	18.0822		+	+	16	16	16	28.1	83.046	0	49.268	0.177636	-0.526603	-0.467766	1.62496	-5.26464	-3.55388	2.57419	-5.08605	-6.64285	0.178587	PA14_42230	PA14_42230	PA14_42230	beta-glucosidase	bglX
34.2512	32.0271	31.9186	29.294	27.5302	25.7584	33.7401	32.2279	31.7705	28.8658	26.9447	26.8453		+	+	79	79	79	93.4	71.667	0	323.31	0.00659364	-0.0243944	-0.020092	1.82461	-5.20475	-4.08994	2.32093	-5.02759	-5.66877	0.177163	PA14_43850	PA14_43850	PA14_43850	heat shock protein 90	htpG
32.9166	30.5696	30.3937	25.8176	24.3072	23.6185	32.0333	30.3409	30.0587	25.6022	23.7585	23.4661		+	+	36	36	36	94.4	45.234	0	323.31	0.119469	0.305543	0.327796	2.52654	-6.71217	-6.4495	2.70173	-6.53537	-7.18534	0.176802	PA14_03450	PA14_03450	PA14_03450	4-aminobutyrate aminotransferase	gabT
29.1344	27.2915	27.1816	29.4788	27.0246	27.4285	28.6165	27.1687	26.7489	28.5633	27.4737	27.3476				18	18	18	80.3	28.646	0	323.31	0.0752511	0.182484	0.214143	0.0370751	0.108187	0.109373	0.154807	0.283468	0.413937	0.175282	PA14_44780	PA14_44780	PA14_44780	transcriptional regulator
27.2863	24.7051	25.3261	21.9603	19.4768	18.5026	26.8747	24.3833	24.423	20.9992	19.3343	18.4946		+	+	11	11	11	78	22.127	0	98.223	0.105568	0.370562	0.292837	1.96223	-5.79259	-4.48966	2.15141	-5.61765	-5.0849	0.174937	PA14_11510	PA14_11510	PA14_11510	GTP cyclohydrolase II	ribA
26.1635	23.6856	24.0337	19.1406	16.8245	15.8086	24.7218	23.4522	23.6049	18.3291	15.6048	16.2598		+	+	21	21	21	33.5	103.71	0	56.788	0.153363	0.526668	0.410486	2.37823	-7.36968	-5.87798	2.85272	-7.19507	-7.87773	0.174613	PA14_61150	PA14_61150	PA14_61150	oxidoreductase
26.0535	24.1174	23.5816	17.5552	18.132	14.3491	23.6722	21.7674	21.9875	14.0833	16.092	14.0592		+	+	11	11	11	34.8	46.806	0	70.552	0.644131	1.93394	1.42636	2.31955	-7.90543	-5.66383	2.99022	-7.73088	-8.5598	0.174548	PA14_00560	PA14_00560	PA14_00560	exoenzyme T	exoT
28.9433	26.3603	26.6044	22.5037	21.015	20.3106	28.384	26.75	26.1565	22.3514	20.8812	20.4986		+	+	56	56	56	53.8	103.83	0	237.89	0.0125867	0.032704	0.0380994	2.34528	-6.02621	-5.7569	2.58875	-5.85304	-6.70291	0.173172	PA14_36605	PA14_36605	PA14_36605	maltooligosyl trehalose synthase
29.5387	27.2376	27.4791	23.0608	19.6081	19.698	29.0241	27.6095	27.0418	21.8398	20.233	20.2332		+	+	13	13	13	67	23.843	0	149.71	0.00529682	0.0203037	0.016164	2.24537	-7.29618	-5.40226	3.06341	-7.12314	-8.94441	0.173045	PA14_04150	PA14_04150	PA14_04150	hypothetical protein
32.3459	30.1176	29.9915	25.3552	23.124	22.6228	31.5885	30.0406	29.8157	24.9597	23.1091	22.5398		+	+	63	63	63	90.9	66.207	0	323.31	0.0507639	0.164459	0.147755	2.48034	-7.11764	-6.26665	2.78488	-6.94537	-7.55958	0.172269	PA14_51820	PA14_51820	PA14_51820	aspartyl-tRNA synthetase	aspS
28.8191	27.0016	27.1628	25.3924	22.7739	21.84	28.6011	26.9632	27.0425	23.9956	23.3131	22.8376		+	+	24	24	23	94.7	25.65	0	234.56	0.0138514	-0.0466887	-0.0418695	1.63139	-4.32575	-3.5704	2.56121	-4.15351	-6.58968	0.172245	PA14_49180	PA14_49180	PA14_49180	two-component response regulator PhoP	phoP
32.5377	30.4287	30.2948	26.736	25.1932	24.4727	32.1096	30.4754	29.9854	26.429	25.3334	24.459		+	+	43	43	43	81.4	51.944	0	323.31	0.0228954	0.060159	0.0685376	2.32864	-5.61982	-5.69655	2.50081	-5.44968	-6.3471	0.170146	PA14_67600	PA14_67600	PA14_67600	glutamine synthetase	glnA
30.226	28.5809	28.4059	23.1251	21.5565	19.8284	29.7682	28.642	28.0188	22.3336	21.4001	20.5027		+	+	23	23	23	76.3	31.236	0	306.54	0.0281326	0.0912024	0.0837545	2.60946	-7.56761	-6.78918	3.25922	-7.39757	-10.0534	0.170048	PA14_38350	PA14_38350	PA14_38350	UTP-glucose-1-phosphate uridylyltransferase	galU
29.0897	27.2128	27.1857	22.1416	19.694	19.2837	28.7768	27.1289	26.9304	21.367	19.9572	19.6526		+	+	22	22	22	84.9	22.938	0	176.35	0.0151723	0.0474777	0.0457965	2.61833	-7.45631	-6.82641	3.11842	-7.28644	-9.24392	0.169871	PA14_61470	PA14_61470	PA14_61470	uracil phosphoribosyltransferase	upp
30.1814	27.5617	27.182	22.6859	21.4107	20.2332	29.2706	27.6538	27.218	22.8687	20.7665	20.4207		+	+	28	28	28	81.7	45.504	0	317.89	0.0294529	0.0912825	0.0875653	2.36292	-6.86509	-5.82144	2.60749	-6.69548	-6.78092	0.169615	PA14_69670	PA14_69670	PA14_69670	diaminopimelate decarboxylase	lysA
27.0255	25.0769	25.1344	22.3052	21.2215	19.6731	26.2711	25.8941	24.7107	22.2859	21.3746	19.6862		+	+	42	42	42	40.1	138.98	0	158.92	0.0150342	-0.0489515	-0.0453864	2.02956	-4.67899	-4.69515	2.1375	-4.50976	-5.03918	0.169237	PA14_55650	PA14_55650	PA14_55650	exonuclease	sbcC
22.192	20.9506	21.2622	18.4336	14.9557	16.2657	21.7364	20.3057	20.7924	17.4297	15.6566	15.5036		+	+	3	3	3	16.2	36.748	0	18.875	0.10796	0.354988	0.2989	1.98236	-4.91667	-4.55038	2.50252	-4.74822	-6.35387	0.168444	PA14_00300	PA14_00300	PA14_00300	phospholipase C, PlcB	plcB
28.4034	26.3036	26.3823	24.1814	21.5751	20.8572	28.2029	26.5795	26.0518	22.9894	22.259	21.6149		+	+	16	16	16	73.6	23.925	0	86.416	0.0256935	-0.0832183	-0.0766877	1.77426	-4.8252	-3.9501	2.44578	-4.65692	-6.13274	0.16828	PA14_23090	PA14_23090	PA14_23090	keto-hydroxyglutarate-aldolase/keto-deoxy- phosphogluconate aldolase
28.3789	26.6671	26.2848	21.5029	19.9958	19.3525	27.4159	26.4131	26.1836	21.2636	19.2139	19.5587		+	+	30	30	30	69.8	56.054	0	323.31	0.109304	0.271652	0.302299	2.77971	-6.82655	-7.53582	3.07795	-6.6588	-9.02273	0.167755	PA14_57940	PA14_57940	PA14_57940	RNA polymerase factor sigma-54	rpoN
24.4204	21.1138	21.1615	21.3988	18.5878	18.0758	23.8056	20.3836	20.558	20.9648	17.491	18.1581				8	8	8	35.8	28.113	0	33.116	0.118562	0.482822	0.325536	0.891428	-2.87777	-1.91232	0.815044	-2.71109	-1.76069	0.166681	PA14_67820	PA14_67820	PA14_67820	hypothetical protein
28.4236	26.0053	25.7509	23.3286	21.7427	20.2683	30.1505	28.5189	28.3848	24.849	24.2758	23.5859		+	+	15	15	15	54.3	29.142	0	87.736	1.20772	-2.45706	-2.56992	1.80345	-4.94676	-4.03078	2.67876	-4.78118	-7.08485	0.165576	PA14_37210	PA14_37210	PA14_37210	hypothetical protein
27.9384	25.4388	25.8085	22.8509	21.6015	19.8153	27.1968	25.3372	24.9634	22.0824	20.5545	20.4388		+	+	22	22	22	71.9	43.582	0	95.283	0.143428	0.397349	0.386595	1.87351	-4.97266	-4.22899	2.28008	-4.80723	-5.5234	0.165431	PA14_67250	PA14_67250	PA14_67250	imidazolonepropionase	hutI
28.5695	25.9309	26.0461	20.9985	17.9226	18.7072	27.4876	26.1491	25.9919	20.0543	18.9705	18.1791		+	+	13	13	13	75.1	24.07	0	269.11	0.0451436	0.141486	0.132114	2.42493	-7.63941	-6.05313	3.30973	-7.47489	-10.3596	0.164516	PA14_42720	PA14_42720	PA14_42720	enolase-phosphatase	masA
22.7844	19.1046	18.0055	20.8759	18.6086	17.8532	22.3242	17.7753	17.0522	18.9053	16.9195	19.2606				7	7	7	43.7	22.981	0	8.1184	0.256379	0.750764	0.644856	0.191285	-0.852268	-0.499352	0.141473	-0.688763	-0.381862	0.163505	PA14_49040	PA14_49040	PA14_49040	hypothetical protein
29.9855	28.0068	27.8609	26.3878	24.859	24.3855	29.5918	28.0047	27.7446	25.959	25.3044	24.3394		+	+	28	28	28	82.8	31.954	0	323.31	0.00421062	0.00985082	0.0128651	1.69238	-3.40695	-3.72949	1.91833	-3.24614	-4.35927	0.160807	PA14_73330	PA14_73330	PA14_73330	chromosome partitioning protein Spo0J	parB
27.8649	25.3577	25.5264	21.7226	18.8297	18.464	26.9911	25.5988	25.4042	19.7853	19.7265	19.2299		+	+	17	17	17	77.3	25.784	0	81.125	0.0294435	0.0915311	0.0875383	2.13159	-6.57757	-5.01989	3.57421	-6.41746	-12.1121	0.160111	PA14_25180	PA14_25180	PA14_25180	transcriptional regulator PsrA	psrA
27.1053	24.8012	24.5795	18.9364	17.1583	16.7338	27.6296	26.1287	25.5204	20.323	18.0856	17.692		+	+	15	15	15	41.8	50.577	0	182.1	0.441043	-1.09067	-1.02762	2.77059	-7.88582	-7.49407	2.7696	-7.72602	-7.48953	0.159794	PA14_34960;PA14_23030	PA14_34960;PA14_23030	PA14_23030;PA14_34960	glucose/carbohydrate outer membrane porin OprB precursor;glucose-sensitive porin	oprB
29.3332	26.6027	27.2816	22.0199	20.0437	20.0618	28.4099	27.0368	26.8282	21.8204	20.5705	19.2676		+	+	21	21	21	82.8	24.834	0	132.7	0.0543977	0.155651	0.157784	2.5862	-7.03071	-6.69238	2.82265	-6.87216	-7.73527	0.158548	PA14_50800	PA14_50800	PA14_50800	pyridoxamine 5'-phosphate oxidase	pdxH
28.2142	26.032	25.9326	22.904	20.4045	19.3484	27.4432	25.986	25.7318	22.5087	20.1717	19.4311		+	+	39	39	39	49.8	101.58	0	201.41	0.0441975	0.181782	0.129465	1.97411	-5.84066	-4.52544	2.21929	-5.68318	-5.31264	0.157483	PA14_18250	PA14_18250	PA14_18250	phosphotransferase system enzyme I
29.1958	27.7793	27.4713	23.0851	20.8636	19.1619	29.3761	28.2727	28.069	22.972	21.0203	20.8573		+	+	29	29	29	78.6	47.386	0	267.31	0.164929	-0.579655	-0.437967	2.32184	-7.11191	-5.67206	3.03419	-6.95609	-8.78899	0.155821	PA14_49470	PA14_49470	PA14_49470	ribonucleotide-diphosphate reductase subunit beta	nrdB
30.2479	28.1322	27.8733	26.9155	25.3464	23.6046	29.3645	27.9176	27.6351	26.0672	24.8288	24.1005		+	+	63	63	63	83.4	83.606	0	323.31	0.0927514	0.289981	0.260002	1.33175	-3.46227	-2.84597	1.8675	-3.30688	-4.2117	0.155392	PA14_04410	PA14_04410	PA14_04410	phosphoenolpyruvate-protein phosphotransferase PtsP	ptsP
27.5441	25.3241	25.2328	23.5972	21.3849	20.9885	27.0542	25.2762	24.9373	22.8764	21.727	20.9989		+	+	14	14	14	67.5	18.124	0	96.048	0.04277	0.122759	0.12546	1.66065	-4.04347	-3.6462	1.98292	-3.88848	-4.55208	0.15499	PA14_41080	PA14_41080	PA14_41080	hydroxyacylglutathione hydrolase
26.0487	23.0884	23.4447	19.6151	17.0231	17.1118	25.3201	22.6323	22.8431	19.0867	16.9649	16.3746		+	+	7	7	7	32	28.779	0	29.944	0.137799	0.441257	0.372937	2.11757	-6.27725	-4.97426	2.16603	-6.12308	-5.13328	0.154171	PA14_50330	PA14_50330	PA14_50330	hypothetical protein
21.6441	19.8457	20.0399	23.1833	21.2611	21.2041	19.85	18.3615	16.5811	20.2721	19.177	19.9188	+			8	6	6	37.3	29.67	0	49.881	1.34808	2.09351	2.88324	0.726834	1.37293	1.58759	0.696003	1.52511	1.52742	0.152178	PA14_06660	PA14_06660	PA14_06660	uroporphyrin-III c-methyltransferase	nirE
27.4799	25.2392	25.4603	20.0276	16.7972	17.56	26.9241	25.1476	25.0723	19.3702	17.2208	17.2118		+	+	12	12	12	64.8	23.137	0	80.603	0.0552818	0.193974	0.160215	2.55571	-7.93154	-6.5673	2.9363	-7.78038	-8.28617	0.15116	PA14_25740	PA14_25740	PA14_25740	thymidylate kinase	tmk
30.4259	28.6889	28.6138	23.8853	21.8993	20.2036	29.8414	28.7609	28.3944	23.5649	21.1304	21.0086		+	+	53	41	41	82.9	77.6	0	323.31	0.0234454	0.0947596	0.0701433	2.39818	-7.24683	-5.95226	2.78464	-7.09759	-7.55847	0.149241	PA14_37710	PA14_37710	PA14_37710	elongation factor G	fusA2
28.229	26.2317	26.1394	22.3439	18.7348	18.4193	29.1565	26.3128	26.3072	22.2823	19.0668	19.7668		+	+	21	21	21	69.6	28.068	0	234.64	0.123786	-0.539311	-0.338522	2.09867	-7.03404	-4.91329	2.1434	-6.88684	-5.05855	0.147205	PA14_72640	PA14_72640	PA14_72640	TonB-dependent receptor
27.5068	25.8272	25.6768	27.2209	24.5778	24.6651	27.0177	25.4346	25.2196	26.1351	24.8504	24.5778				19	19	19	70	28.598	0	112.71	0.109552	0.300187	0.302924	0.334609	-0.848976	-0.811125	0.400437	-0.702841	-0.946018	0.146135	PA14_27360	PA14_27360	PA14_27360	enoyl-CoA hydratase
29.5227	27.1111	27.0639	21.4122	21.6369	19.3821	28.5559	27.131	26.8066	22.0036	19.9522	19.7064		+	+	24	21	21	60.8	54.55	0	291.55	0.0891941	0.256308	0.250779	2.55005	-7.08886	-6.54428	2.80933	-6.94377	-7.67288	0.145084	PA14_54620	PA14_54620	PA14_54620	aldehyde dehydrogenase
26.1623	24.7422	23.9822	27.1167	24.6154	25.2409	26.1562	24.2285	23.7394	26.3336	25.1909	25.1149				13	13	13	67.9	22.837	0	65.392	0.0447607	0.111208	0.131043	0.284282	0.695484	0.705069	0.428436	0.838418	1.00239	0.142935	PA14_23620	PA14_23620	PA14_23620	aldolase	kdgA
26.2589	23.1869	24.4169	16.8075	18.227	17.4133	25.5185	23.4509	24.4298	19.8932	15.5701	16.9485		+	+	17	17	17	30.3	55.913	0	54.467	0.00292629	0.0119953	0.00895399	2.71931	-7.13831	-7.26305	2.11593	-6.99575	-4.96896	0.142553	PA14_59220	PA14_59220	PA14_59220	pyocin S5
33.1765	30.9594	30.5843	26.8779	25.3409	24.9088	32.5531	30.7931	30.3885	26.582	25.2341	24.7523		+	+	32	32	32	75.8	29.579	0	302.32	0.0812356	0.186382	0.229965	2.36566	-5.8642	-5.83155	2.57495	-5.72209	-6.64598	0.142107	PA14_08880	PA14_08880	PA14_08880	50S ribosomal protein L2	rplB
31.499	29.1619	28.9044	26.919	25.5041	24.029	30.8011	29.3337	28.9171	26.4784	25.1955	24.6892		+	+	71	71	71	80.3	90.188	0	323.31	0.00986654	0.0296491	0.0299555	1.69054	-4.37104	-3.72462	2.24915	-4.22956	-5.41536	0.141474	PA14_00050	PA14_00050	PA14_00050	DNA gyrase subunit B	gyrB
30.6229	28.0519	28.0614	22.8696	21.2722	20.0011	29.7403	28.0867	27.8312	22.9552	20.8586	19.6755		+	+	28	28	28	81.5	47.231	0	323.31	0.0595149	0.217865	0.171799	2.49371	-7.53107	-6.31911	2.54846	-7.38965	-6.53782	0.141415	PA14_30330	PA14_30330	PA14_30330	seryl-tRNA synthetase	serS
28.1627	25.6991	25.2818	21.9731	20.4625	19.6585	27.0859	25.2007	25.4677	22.0434	19.3379	19.7459		+	+	18	18	18	34.4	49.14	0	100.63	0.107608	0.322275	0.298008	2.13969	-5.68318	-5.04637	2.24278	-5.54234	-5.3933	0.140838	PA14_21000	PA14_21000	PA14_21000	hypothetical protein
26.7737	23.4865	23.4268	17.7856	17.0308	16.6105	25.2649	23.7003	23.1886	17.3512	17.2174	15.7455		+	+	6	6	6	21.1	42.351	0	21.102	0.235724	0.370905	0.599516	2.51604	-7.42002	-6.40755	3.07328	-7.27987	-8.99748	0.14015	PA14_65770	PA14_65770	PA14_65770	aspartate transaminase	aspC
28.0953	26.2848	26.1365	22.6063	19.7517	19.4488	27.8658	26.4579	25.9399	21.4145	20.6409	19.9182		+	+	19	19	19	65.2	31.32	0	248.79	0.0168615	-0.0556113	-0.050802	2.20251	-6.23661	-5.25562	2.97328	-6.09669	-8.47296	0.139927	PA14_64440	PA14_64440	PA14_64440	hypothetical protein
31.8496	29.6295	29.5017	25.9926	24.6029	23.1391	31.1835	29.5425	29.1434	25.4875	23.7532	23.8011		+	+	29	29	29	78.1	43.311	0	323.31	0.0814322	0.230933	0.230482	2.16263	-5.74874	-5.122	2.57207	-5.60919	-6.63417	0.139551	PA14_05840	PA14_05840	PA14_05840	glutaryl-CoA dehydrogenase	gcdH
27.0182	24.7025	24.5207	23.6974	22.6747	21.5751	26.1235	24.4677	24.4361	23.06	22.3317	21.7572			+	16	16	16	65.4	28.853	0	101.34	0.136546	0.266113	0.369884	1.28257	-2.7647	-2.73505	1.75719	-2.62616	-3.90341	0.138541	PA14_51205	PA14_51205	PA14_51205	transcriptional regulator
28.6878	26.5106	26.4105	21.4449	19.0229	18.3923	27.8666	26.571	26.3948	21.4916	18.6597	18.3476		+	+	44	44	44	77.5	79.936	0	323.31	0.0296588	0.120419	0.0881587	2.50624	-7.58295	-6.36861	2.60074	-7.44457	-6.75273	0.138382	PA14_71840	PA14_71840	PA14_71840	hypothetical protein
28.7122	26.6606	26.6722	24.2922	21.9138	21.9959	28.4	26.7297	26.6532	23.2168	22.5746	22.5626		+	+	18	18	18	92.5	26.618	0	221.28	0.0208931	-0.050698	-0.0626769	1.95078	-4.61436	-4.45539	2.73743	-4.47631	-7.34396	0.138051	PA14_45960	PA14_45960	PA14_45960	transcriptional regulator LasR	lasR
22.6374	21.4736	20.4747	24.9351	21.7419	23.1338	24.0423	21.5022	21.5695	25.7568	23.5594	23.435				12	12	12	63.3	21.212	0	65.945	0.339689	-0.98015	-0.821674	0.713236	1.74172	1.56104	0.768611	1.87908	1.66936	0.13736	PA14_11320	PA14_11320	PA14_11320	hypothetical protein
28.8793	26.7854	26.3763	22.6206	21.0297	19.7911	27.869	26.6039	26.4682	21.7442	20.448	20.5581		+	+	37	37	37	64.4	71.159	0	320.61	0.0892609	0.230387	0.250952	2.27289	-6.19987	-5.49813	3.24239	-6.06359	-9.95327	0.136274	PA14_25020	PA14_25020	PA14_25020	ABC transporter ATP-binding protein
30.4414	27.9417	28.0024	21.9451	21.6523	21.212	29.2802	28.03	27.6326	22.2553	20.8525	20.6676		+	+	34	34	34	79.3	49.129	0	286.83	0.250874	0.344676	0.632841	2.97013	-7.19203	-8.45692	3.25054	-7.05578	-10.0017	0.136255	PA14_33330	PA14_33330	PA14_33330	hypothetical protein
28.2907	26.1969	26.0535	21.0612	18.3661	17.8923	27.5159	25.8997	25.8245	20.2262	18.0523	18.1472		+	+	39	39	39	59.4	75.95	0	314.82	0.0870253	0.297918	0.245132	2.49577	-7.74056	-6.32724	2.97125	-7.60477	-8.46258	0.135783	PA14_47360	PA14_47360	PA14_47360	oligopeptidase
28.0705	25.5765	25.5893	21.2269	18.5579	18.8584	27.6944	26.1054	25.6018	21.1417	19.5721	18.5007		+	+	10	10	10	73.9	21.814	0	111.18	0.0577436	-0.190406	-0.166962	2.35747	-6.86432	-5.80144	2.60665	-6.72901	-6.77741	0.135318	PA14_53300	PA14_53300	PA14_53300	alkyl hydroperoxide reductase
24.7033	22.6016	22.0501	22.046	20.9857	20.4458	24.0272	22.24	23.0234	22.2831	20.7808	20.7535				13	13	13	33.6	50.899	0	98.041	0.056761	-0.113374	-0.164272	0.982111	-1.95919	-2.0953	1.18603	-1.82438	-2.52284	0.134804	PA14_69750	PA14_69750	PA14_69750	transcriptional regulator
26.4165	23.5063	23.9643	18.6761	17.3128	16.2417	25.9745	23.1916	23.1782	18.9893	16.946	15.1534		+	+	9	9	9	39.2	42.102	0	56.791	0.104411	0.380663	0.289899	2.48912	-7.2188	-6.30105	2.09386	-7.0852	-4.89785	0.133607	PA14_42090	PA14_42090	PA14_42090	acetyl-CoA acetyltransferase
25.7606	23.6939	23.5937	19.0419	14.2681	16.5345	26.7115	24.975	24.6731	19.0498	17.7401	16.7651		+	+	9	9	9	51.3	26.118	0	38.617	0.333478	-1.23686	-0.808773	2.12342	-7.73457	-4.99327	2.93639	-7.60155	-8.28664	0.133024	PA14_27920	PA14_27920	PA14_27920	hypothetical protein
27.2026	25.2932	25.5012	19.3558	16.1474	14.5833	26.8251	25.7833	25.5469	18.696	17.1352	14.8123		+	+	14	14	14	83.5	24.863	0	114.68	0.0348533	-0.185668	-0.10305	2.43285	-9.3035	-6.08328	2.81006	-9.17059	-7.67628	0.132912	PA14_27460	PA14_27460	PA14_27460	thiopurine S-methyltransferase	tpm
31.4465	29.3557	29.1643	24.2125	21.9444	21.4313	30.9309	29.3655	29.1407	23.8006	22.4065	21.2469		+	+	21	21	21	87.9	23.107	0	323.31	0.0130845	0.0446987	0.0395846	2.57202	-7.45947	-6.63394	2.85585	-7.3277	-7.89265	0.131767	PA14_16700	PA14_16700	PA14_16700	adenylate kinase	adk
28.0231	26.3686	26.2451	21.1941	18.5317	18.7093	27.4372	25.948	26.1002	20.454	18.2247	18.9925		+	+	16	16	16	95.8	24.01	0	109.79	0.0834539	0.254622	0.235792	2.69687	-7.40055	-7.16398	3.07556	-7.27137	-9.00977	0.129182	PA14_23760	PA14_23760	PA14_23760	isopropylmalate isomerase small subunit	leuD
34.2388	32.0619	31.8707	28.1534	26.0457	24.7148	33.5055	32.0153	31.5828	27.724	25.4264	25.082		+	+	78	78	78	81.3	99.16	0	323.31	0.0606033	0.227177	0.174764	2.15853	-6.41917	-5.10841	2.46526	-6.29039	-6.20792	0.128778	PA14_44290	PA14_44290	PA14_44290	aconitate hydratase	acnA
31.8138	29.6117	29.4667	25.0513	23.7249	22.3014	31.0409	29.5955	29.2341	25.0956	22.8751	22.4706		+	+	75	75	75	68.2	100.92	0	323.31	0.0648741	0.212159	0.186345	2.414	-6.60482	-6.01175	2.55737	-6.47646	-6.57406	0.128366	PA14_23260	PA14_23260	PA14_23260	DNA gyrase subunit A	gyrA
27.5264	25.6156	25.8108	20.8964	18.1076	18.914	26.5442	25.6346	25.6981	20.5251	18.4608	18.2376		+	+	12	12	12	73.7	22.894	0	86.277	0.0736419	0.231488	0.209863	2.61833	-7.01162	-6.82643	3.0307	-6.88444	-8.77064	0.127178	PA14_42740	PA14_42740	PA14_42740	methylthioribulose-1-phosphate dehydratase
31.7983	29.6426	29.3771	24.4847	22.2093	21.3972	31.3335	29.5686	29.1653	24.0217	22.1681	21.5265		+	+	25	25	25	69.9	42.878	0	323.31	0.035589	0.125009	0.105147	2.49129	-7.5756	-6.30957	2.75863	-7.4504	-7.43959	0.125204	PA14_43690	PA14_43690	PA14_43690	3-oxoacyl-ACP synthase	fabB
28.7642	26.361	26.2561	25.3052	23.8008	21.9436	29.1442	27.6269	26.951	25.8068	24.4654	23.4934			+	63	63	63	50.4	134.19	0	323.31	0.313267	-0.905295	-0.76651	1.2709	-3.44384	-2.70902	1.62642	-3.31885	-3.55764	0.124998	PA14_34810	PA14_34810	PA14_34810	non-ribosomal peptide synthetase
34.9216	33.0164	32.9477	28.5419	26.1376	25.4096	34.3429	32.9594	32.7669	28.3793	25.7368	25.5299		+	+	79	79	67	91.9	77.784	0	323.31	0.0380228	0.147695	0.112062	2.42341	-6.93222	-6.04739	2.54586	-6.80779	-6.5273	0.124438	PA14_08820	PA14_08820	PA14_08820	elongation factor G	fusA1
19.3553	21.1531	18.298	24.4809	24.2658	25.8229	20.7015	19.7465	18.2391	23.7163	24.5893	26.5128		+	+	10	10	10	36.2	18.785	0	112.48	0.0290673	-0.0829086	-0.0864533	2.25713	5.25441	5.44305	2.09969	5.37711	4.91657	0.122705	PA14_66770	PA14_66770	PA14_66770	ATP-dependent protease peptidase subunit	hslV
28.8657	26.7062	26.4352	24.3133	22.902	21.1917	28.378	26.6923	26.0962	23.7994	22.1155	22.0151		+	+	29	29	29	64.1	52.004	0	214.62	0.0509598	0.158995	0.148298	1.72761	-4.5334	-3.8234	2.10304	-4.41217	-4.92734	0.121231	PA14_68810	PA14_68810	PA14_68810	hypothetical protein
28.1962	26.4369	26.4777	22.7211	20.5882	21.0721	27.965	26.6565	26.6171	22.6523	21.9469	20.272		+	+	15	15	15	64.7	23.443	0	143.37	0.0590974	-0.163252	-0.17066	2.5208	-5.57647	-6.42656	2.55076	-5.45582	-6.54715	0.120653	PA14_53230	PA14_53230	PA14_53230	oxidoreductase
28.184	25.0995	25.0342	24.0291	21.679	21.477	26.9898	24.3237	24.2616	23.3193	20.3904	21.0946		+	+	23	23	23	56.8	44.608	0	75.732	0.262911	0.793623	0.659053	1.31344	-3.71086	-2.80442	1.33321	-3.59027	-2.8493	0.120588	PA14_68955	PA14_68955	PA14_68955	2-octaprenyl-3-methyl-6-methoxy-1,4-benzoquinol hydroxylase
26.6183	24.0541	23.9476	19.667	16.9762	15.1967	25.8566	24.2345	23.7396	18.6787	16.7256	16.0074		+	+	28	28	28	45.4	84.052	0	165.41	0.0315565	0.142759	0.0936166	2.07906	-7.59337	-4.85064	2.72933	-7.47304	-7.30767	0.120327	PA14_49520;PA14_13940	PA14_49520	PA14_13940;PA14_49520	S-type pyocin protein;pyocin killing protein	pyoS3A
34.6767	32.5348	32.503	27.3095	25.9165	24.7481	33.8823	32.2937	32.1344	26.5969	25.396	24.9379		+	+	49	49	49	83	45.577	0	323.31	0.145079	0.347775	0.390586	2.66387	-7.24677	-7.02039	3.17421	-7.12653	-9.55715	0.120234	PA14_30190	PA14_30190	PA14_30190	isocitrate dehydrogenase	icd
26.7709	24.8893	25.4422	18.9552	16.3657	17.0699	26.5518	24.7385	24.8679	17.8977	16.8316	17.0757		+	+	12	12	12	85.7	24.723	0	249.41	0.0824459	0.195278	0.233146	3.00541	-8.23721	-8.63833	3.58195	-8.11776	-12.1674	0.119447	PA14_18700	PA14_18700	PA14_18700	ribonuclease T	rnt
30.7521	28.3735	29.043	24.1211	21.7357	22.6087	31.4098	29.183	29.2686	24.6729	22.8406	23.0018		+	+	22	22	22	84.8	20.776	0	323.31	0.305721	-0.68327	-0.750614	2.56633	-6.5677	-6.61063	2.63553	-6.44868	-6.89913	0.119014	PA14_05510	PA14_05510	PA14_05510	hypothetical protein
28.7293	26.6824	26.5424	21.6305	21.0004	19.878	27.8158	26.3164	25.9638	21.4836	19.9451	19.5767		+	+	19	19	19	62.4	36.733	0	79.301	0.256446	0.501153	0.645002	2.75529	-6.48177	-7.42446	2.83909	-6.36354	-7.81285	0.118232	PA14_12130	PA14_12130	PA14_12130	lipoyl synthase	lis
29.6874	27.8027	27.7619	26.0803	22.7697	23.0313	29.6979	27.9775	27.9757	25.0068	23.9113	23.715		+	+	21	21	21	86	29.793	0	207.49	0.0776921	-0.250633	-0.220615	1.64294	-4.45692	-3.60021	2.46176	-4.33933	-6.19435	0.11759	PA14_66460	PA14_66460	PA14_66460	hypothetical protein
28.6888	26.1765	26.2402	23.5498	21.4955	20.3575	27.769	26.2554	25.7241	23.1495	20.6164	20.625		+	+	77	77	77	37.3	268.79	0	323.31	0.0958805	0.337299	0.268074	1.86182	-5.23427	-4.19543	2.09848	-5.11919	-4.91267	0.115081	PA14_05390	PA14_05390	PA14_05390	ChpA	chpA
28.5713	26.2168	26.428	22.8329	19.8317	19.5833	28.1179	26.3235	25.9968	21.4731	20.5577	19.7817		+	+	14	14	14	67.8	23.682	0	90.736	0.0429201	0.145142	0.125882	2.09863	-6.32274	-4.91315	2.78585	-6.2086	-7.56408	0.114141	PA14_73360	PA14_73360	PA14_73360	16S rRNA methyltransferase GidB	gidB
25.8385	24.6219	26.2449	26.9307	24.9982	24.5091	25.3767	24.8261	26.1924	26.7966	24.9476	24.725				46	46	46	46.9	87.635	0	217.56	0.00345558	-0.0104485	-0.0105672	0.0339964	-0.0890948	-0.100604	0.0105991	0.024669	0.0321536	0.113764	PA14_44740	PA14_44740	PA14_44740	xanthine dehydrogenase	xdhB
29.5681	27.7524	27.651	22.6611	20.9574	19.9441	28.7755	27.575	27.191	22.5676	20.2023	19.7041		+	+	21	21	21	82	36.201	0	187.05	0.110681	0.362899	0.305771	2.67733	-7.13628	-7.07864	2.65798	-7.02254	-6.99502	0.113742	PA14_33320	PA14_33320	PA14_33320	hypothetical protein
27.9274	25.6003	25.5421	21.521	19.6176	18.3598	27.1149	25.3181	24.9865	20.7988	19.1752	18.2147		+	+	33	33	33	61.7	74.677	0	206.41	0.135461	0.436536	0.367236	2.24369	-6.52381	-5.39645	2.51205	-6.41022	-6.39167	0.113596	PA14_36590;PA14_29750	PA14_36590	PA14_29750;PA14_36590	hypothetical protein;4-alpha-glucanotransferase
27.9086	25.4703	25.6504	20.5634	18.2684	17.0585	28.5402	25.4507	25.7941	21.24	17.7789	17.9645		+	+	18	18	18	65.1	36.517	0	124.89	0.0847716	-0.364393	-0.239244	2.40166	-7.71298	-5.96531	2.15657	-7.60049	-5.10193	0.112488	PA14_45110	PA14_45110	PA14_45110	sulfate-binding protein of ABC transporter	cysP
32.259	30.1454	30.3891	25.266	23.1319	23.3584	32.0398	30.6064	30.2343	25.4805	23.4	23.2961		+	+	11	11	11	69.9	21.351	0	205.21	0.0489335	-0.1401	-0.142679	2.74461	-7.01237	-7.37621	2.80925	-6.90129	-7.67252	0.111078	PA14_56780	PA14_56780	PA14_56780	superoxide dismutase	sodB
26.137	24.0914	24.2084	23.6416	21.9882	21.4248	26.2758	24.8191	24.2441	24.117	22.3882	21.7816				23	23	23	79.4	32.604	0	82.013	0.159633	-0.410704	-0.425426	1.23043	-2.46072	-2.61956	1.19497	-2.35073	-2.54221	0.109992	PA14_68660	PA14_68660	PA14_68660	ribosomal protein S6 modification protein	rimK
30.2154	28.0012	27.7914	23.5873	21.432	20.5388	29.573	27.99	27.6995	23.2869	21.2143	20.6387		+	+	61	61	61	70.9	86.767	0	323.31	0.0391047	0.139361	0.115126	2.33526	-6.81662	-5.7205	2.60167	-6.70754	-6.75661	0.109083	PA14_44660	PA14_44660	PA14_44660	NAD-dependent DNA ligase LigA	ligA
25.6419	23.0448	22.9304	22.7323	21.0338	19.6489	24.5958	22.484	22.6619	21.8885	19.9875	19.9884			+	26	26	26	36.3	101.14	0	97.282	0.1797	0.516886	0.47257	1.02143	-2.73402	-2.17584	1.32634	-2.62577	-2.83366	0.108248	PA14_41810	PA14_41810	PA14_41810	transcriptional regulator
26.4311	23.7088	23.8691	19.144	15.9222	17.1448	25.6965	23.3309	23.8123	18.4008	15.9274	17.0377		+	+	10	10	10	54	23.617	0	79.863	0.084549	0.281714	0.238661	2.31302	-7.266	-5.64037	2.66931	-7.15794	-7.04387	0.108058	PA14_16830	PA14_16830	PA14_16830	hypothetical protein
25.5785	23.2539	23.6498	18.9318	16.3252	17.7517	25.6188	24.1832	23.2879	18.6939	17.9976	17.2469		+	+	6	6	6	39.3	20.734	0	44.558	0.13237	-0.309919	-0.359675	2.4725	-6.49119	-6.23605	2.87988	-6.38382	-8.00838	0.107375	PA14_72460	PA14_72460	PA14_72460	cytochrome c4	cc4
28.7178	26.8915	26.5838	21.4643	20.1197	18.8964	28.071	26.7165	26.3723	20.4517	21.082	18.2351		+	+	27	27	27	66.6	31.723	0	216.42	0.0731054	0.237215	0.208434	2.71888	-7.23752	-7.26114	2.67775	-7.13029	-7.08046	0.107232	PA14_70430	PA14_70430	PA14_70430	hypothetical protein
31.6531	29.4298	29.1929	24.6268	22.7063	21.9587	31.1396	29.5711	29.0765	24.6904	22.0295	22.4048		+	+	30	30	29	85.2	39.542	0	323.31	0.0160493	0.0556647	0.0483976	2.48061	-6.99467	-6.2677	2.57186	-6.88749	-6.63329	0.107178	PA14_68170	PA14_68170	PA14_68170	dTDP-D-glucose 4,6-dehydratase	rmlB
28.1858	25.8651	26.1877	21.2112	19.3307	18.6917	27.7524	26.3076	26.0932	21.5235	18.8329	19.1112		+	+	38	38	38	68.8	70.097	0	323.31	0.0228426	-0.0780176	-0.0683835	2.58323	-7.00171	-6.68009	2.63358	-6.89521	-6.89084	0.106493	PA14_38080	PA14_38080	PA14_38080	hypothetical protein
27.6359	25.4903	25.5063	21.7015	19.7508	19.6674	26.9252	25.8526	25.4563	21.0389	20.0776	19.923		+	+	9	9	9	57.1	19.476	0	123.33	0.0117726	0.0267741	0.0356671	2.40857	-5.83761	-5.99128	3.28726	-5.73157	-10.2224	0.106047	PA14_30710	PA14_30710	PA14_30710	osmoprotectant transporter activator protein
29.7402	27.6196	27.4509	29.6803	27.6619	27.472	28.946	27.2577	26.9754	28.8926	27.4414	27.163				41	41	41	79.8	52.232	0	323.31	0.189402	0.439083	0.495021	0.000377127	0.00118128	0.00115732	0.0443243	0.105946	0.129821	0.104764	PA14_10530	PA14_10530	PA14_10530	GntR family transcriptional regulator
31.0914	28.6611	28.184	24.173	22.0495	20.3187	30.1041	28.1287	27.7572	23.4504	21.2382	20.2196		+	+	33	33	33	64.6	62.173	0	271.72	0.137045	0.544341	0.371101	2.11868	-7.13175	-4.97788	2.37241	-7.02729	-5.85642	0.104464	PA14_10550	PA14_10550	PA14_10550	sulfite or nitrite reductas
26.6224	24.3966	24.8613	19.3524	16.6903	16.7788	25.9722	24.1423	24.2861	19.1083	16.0416	16.5052		+	+	11	11	11	85.4	21.051	0	69.945	0.10863	0.3888	0.300595	2.64845	-7.68628	-6.95417	2.60372	-7.58187	-6.7652	0.104406	PA14_25610	PA14_25610	PA14_25610	Maf-like protein
27.695	25.4283	25.4442	20.1663	18.2405	17.4818	26.8855	25.4434	24.967	20.212	17.6909	17.0265		+	+	36	36	36	56.2	76.651	0	189.7	0.0905801	0.319728	0.254378	2.63237	-7.55964	-6.88573	2.56498	-7.45548	-6.60512	0.104155	PA14_42080	PA14_42080	PA14_42080	3-hydroxyacyl-CoA dehydrogenase
28.2801	25.642	25.7158	21.5362	20.5445	19.8729	27.4462	25.8475	25.396	21.5749	20.2019	19.5385		+	+	43	43	43	59.7	93.231	0	243.71	0.0990986	0.212791	0.276338	2.39426	-5.89477	-5.93759	2.58891	-5.79147	-6.70361	0.103296	PA14_48160	PA14_48160	PA14_48160	sensor/response regulator hybrid
30.1655	27.6931	27.5486	27.4633	25.22	23.8812	29.4464	27.9457	27.4932	26.6389	24.9967	24.715			+	51	51	51	75.6	70.667	0	323.31	0.0196993	0.0712973	0.0591709	1.02778	-2.94757	-2.18894	1.5563	-2.8449	-3.38029	0.102662	PA14_63990	PA14_63990	PA14_63990	arginine decarboxylase	speA
31.7433	29.4793	29.3798	24.5659	22.6712	21.7685	30.864	29.5151	29.1832	24.384	22.0662	21.8218		+	+	56	56	56	88.2	75.032	0	323.31	0.0739832	0.244525	0.210772	2.5079	-7.19894	-6.37518	2.74026	-7.09677	-7.35664	0.102168	PA14_19050	PA14_19050	PA14_19050	methionyl-tRNA synthetase	metG
34.0279	31.5749	31.6474	29.1511	27.2087	25.7528	33.4692	31.8542	31.4446	28.5343	26.8831	26.5131		+	+	71	71	71	82.3	73.722	0	323.31	0.0173129	0.060688	0.0521365	1.78021	-5.04583	-3.96645	2.31394	-4.94578	-5.64368	0.100048	PA14_07680	PA14_07680	PA14_07680	hypothetical protein
27.7457	25.3872	25.5615	20.9219	18.1703	19.4264	28.0827	25.5979	25.4352	21.2282	19.1134	18.8965		+	+	15	15	15	73.6	23.072	0	169.81	0.0775515	-0.239816	-0.220242	2.44198	-6.72523	-6.11819	2.36812	-6.62588	-5.84061	0.0993538	PA14_30310	PA14_30310	PA14_30310	outer-membrane lipoprotein carrier protein	lolA
32.4108	30.3625	30.1195	25.6903	23.4847	22.6984	31.765	30.3664	29.9604	25.0896	23.3991	22.8815		+	+	42	42	42	64.5	54.658	0	323.31	0.0516501	0.167696	0.150207	2.43083	-7.00652	-6.07558	2.88058	-6.9072	-8.0118	0.0993261	PA14_62770;REV__PA14_62770	PA14_62770	PA14_62770	transcription elongation factor NusA	nusA
26.1108	25.4073	24.9156	19.1743	18.7302	18.1272	25.6366	24.7473	24.6748	18.6243	18.4167	17.9108		+	+	6	6	6	49.2	26.556	0	76.278	0.413599	0.359936	0.972581	3.91115	-6.80068	-14.7581	4.24027	-6.70227	-17.8795	0.0984116	PA14_51810	PA14_51810	PA14_51810	hypothetical protein
25.0968	22.2876	22.0445	16.087	14.9287	14.3364	24.0188	21.8263	22.0638	15.2054	14.9058	14.0148		+	+	4	4	4	25.7	25.858	0	21.349	0.259987	0.408714	0.652706	2.7176	-8.0256	-7.25545	3.27488	-7.92765	-10.1474	0.0979552	PA14_52530	PA14_52530	PA14_52530	transcriptional regulator
33.3459	30.7614	30.9039	26.6402	23.273	22.972	32.9007	31.1107	30.9042	25.3346	24.1025	23.646		+	+	25	25	25	98.5	21.978	0	301.2	0.0171197	-0.0659707	-0.0515655	2.15798	-7.37536	-5.10662	3.07083	-7.2775	-8.98432	0.0978527	PA14_61780	PA14_61780	PA14_61780	50S ribosomal protein L25
31.4895	29.1873	29.0786	28.3159	26.645	25.2356	30.4383	29.1385	28.7124	27.6788	25.8381	25.5058			+	62	62	62	78.9	88.432	0	323.31	0.128463	0.39128	0.350074	1.2591	-3.18632	-2.6828	1.65246	-3.08881	-3.62486	0.0975146	PA14_17580	PA14_17580	PA14_17580	hypothetical protein
28.8395	26.2677	26.2869	21.292	19.6337	18.2159	28.1199	26.3445	26.1131	20.889	18.5558	19.1704		+	+	16	16	16	63.4	30.549	0	100.42	0.0534753	0.175477	0.155245	2.41546	-7.41751	-6.01728	2.82857	-7.3208	-7.76314	0.0967145	PA14_41350	PA14_41350	PA14_41350	bifunctional 5,10-methylene-tetrahydrofolate dehydrogenase/ 5,10-methylene-tetrahydrofolate cyclohydrolase	folD
24.5067	21.111	21.6418	22.3499	19.7564	16.5581	23.0652	21.7743	21.941	20.3573	19.281	18.837			+	8	8	8	39.7	29.593	0	19.854	0.0120001	0.0630531	0.0363472	0.654956	-2.865	-1.44744	1.98656	-2.76839	-4.56314	0.0966065	PA14_27020	PA14_27020	PA14_27020	secretion protein MttC	mttC
23.7924	21.5179	21.472	21.8814	17.031	19.416	23.1185	21.5495	21.3767	20.6756	17.6804	19.5236				7	7	7	50.8	20.367	0	17.871	0.0305463	0.149652	0.0907136	0.817533	-2.81798	-1.7656	1.23694	-2.72174	-2.63388	0.0962365	PA14_06210	PA14_06210	PA14_06210	transcriptional regulator
34.4275	31.5238	31.9057	27.8201	26.3805	26.4171	34.1479	32.0634	31.8287	28.4648	26.4484	26.1736		+	+	34	34	34	86.9	37.639	0	323.31	0.0629007	-0.156366	-0.181004	2.30065	-5.74645	-5.59623	2.26653	-5.65108	-5.47584	0.0953703	PA14_41570	PA14_41570	PA14_41570	major porin and structural outer membrane porin OprF precursor	oprF
31.4731	29.276	29.5555	24.4291	22.695	22.16	30.6539	29.0091	29.1626	23.8149	22.2901	21.9851		+	+	19	19	19	80.2	30.515	0	248.28	0.169182	0.398015	0.447983	2.70613	-7.0068	-7.20472	3.06569	-6.91187	-8.95669	0.0949297	PA14_51420	PA14_51420	PA14_51420	PqsB	pqsB
28.3216	26.0472	25.6454	29.0026	26.9308	26.5823	27.1418	25.2355	24.8245	27.926	26.0387	26.0218				40	40	40	70.9	51.783	0	316.49	0.356303	0.84306	0.855997	0.301362	0.833834	0.7414	0.414117	0.928248	0.973625	0.0944138	PA14_71820	PA14_71820	PA14_71820	peptidase
25.3823	22.5141	23.1183	18.7394	16.2329	16.2676	24.7204	23.3272	23.3236	17.4875	17.1984	17.1904		+	+	11	11	10	53.5	27.285	0	78.777	0.0904	-0.212141	-0.253911	2.26569	-6.5916	-5.47292	3.78101	-6.49831	-13.676	0.0932856	PA14_50860	PA14_50860	PA14_50860	hypothetical protein
25.1126	22.3436	21.5762	18.259	17.615	19.3219	24.0779	23.2115	21.2971	19.7754	17.4576	17.7962		+	+	1	1	1	1.9	51.719	0.0010925	3.0451	0.0211211	0.055589	0.0633454	1.75463	-4.61216	-3.89645	1.83881	-4.51913	-4.12997	0.0930357	PA14_29850	PA14_29850	PA14_29850	NADH dehydrogenase subunit N	nuoN
31.9652	29.446	29.2502	27.3204	25.9071	24.99	31.6035	30.1285	29.6524	27.3014	26.189	25.7257		+	+	40	40	40	72.4	63.531	0	323.31	0.150768	-0.332874	-0.404273	1.70006	-4.14797	-3.74983	2.24565	-4.05612	-5.40321	0.0918541	PA14_44030	PA14_44030	PA14_44030	succinate dehydrogenase flavoprotein subunit	sdhA
26.8797	24.7042	24.7454	23.2466	21.3798	20.5939	26.2257	24.6132	24.545	22.4888	21.4045	20.6561		+	+	16	16	16	72.2	25.253	0	104.81	0.0833273	0.223611	0.23546	1.59437	-3.70301	-3.4759	2.03857	-3.61149	-4.72316	0.091521	PA14_48860	PA14_48860	PA14_48860	hypothetical protein
30.4208	28.2153	28.121	23.647	21.6637	20.5681	29.743	28.0936	27.962	23.4228	20.9088	20.8631		+	+	62	62	62	82.1	78.42	0	323.31	0.064203	0.228035	0.184531	2.39274	-6.95944	-5.93193	2.59362	-6.86794	-6.72313	0.0914969	PA14_15590	PA14_15590	PA14_15590	hypothetical protein
27.0749	24.9757	24.9829	22.0816	19.8032	19.1432	26.555	24.8762	24.8743	21.4616	19.4627	19.65		+	+	17	17	17	58.3	39.33	0	57.126	0.0473055	0.151243	0.13815	2.03604	-5.33519	-4.71527	2.45824	-5.24375	-6.18075	0.0914412	PA14_24675	PA14_24675	PA14_24675	hypothetical protein
27.1042	24.7793	24.5449	22.2851	20.5554	20.0716	27.4325	24.3217	24.2421	22.0791	20.5252	20.1478		+	+	19	19	19	67.8	33.566	0	95.122	0.0198522	0.0533492	0.0596206	1.8842	-4.50543	-4.25981	1.66702	-4.41477	-3.66282	0.0906649	PA14_25810	PA14_25810	PA14_25810	hypothetical protein
34.2985	32.0732	31.881	28.3257	25.5823	25.383	33.6489	32.1899	31.8583	28.0952	25.6404	25.2687		+	+	62	62	62	79.2	61.869	0	323.31	0.0246283	0.0956027	0.0735905	2.17259	-6.32053	-5.15513	2.40329	-6.23096	-5.97142	0.0895729	PA14_23330	PA14_23330	PA14_23330	30S ribosomal protein S1	rpsA
28.6308	25.8592	25.7256	22.0962	20.4458	18.9516	27.7354	25.8642	25.3707	21.2556	19.5893	19.672		+	+	17	17	17	58	35.478	0	137	0.111485	0.325549	0.307797	2.04927	-6.24066	-4.7566	2.61758	-6.15111	-6.82324	0.0895429	PA14_57720	PA14_57720	PA14_57720	sulfate adenylyltransferase subunit 2	cysD
28.0139	27.1357	25.5419	23.1163	21.3865	19.6725	27.3287	25.2944	25.1892	21.9924	20.4651	19.1064		+	+	16	16	16	53	44.081	0	67.565	0.268402	0.870462	0.670938	1.95818	-5.50541	-4.47753	2.12138	-5.41611	-4.98663	0.0893059	PA14_73140	PA14_73140	PA14_73140	hypothetical protein
26.4785	23.6295	24.3399	20.1129	18.7862	19.4687	26.1088	23.7358	23.8408	19.5252	19.8438	18.501		+	+	16	16	16	54.3	31.539	0	34.336	0.107456	0.165925	0.297625	2.33358	-5.36003	-5.71443	2.41986	-5.27181	-6.03392	0.0882163	PA14_50810	PA14_50810	PA14_50810	hypothetical protein
31.3744	28.8802	28.8728	24.7985	22.2067	22.3234	30.8302	28.9163	28.5047	24.3729	22.4304	21.9086		+	+	25	25	25	81.6	20.485	0	283.48	0.0632482	0.205563	0.181946	2.29117	-6.5996	-5.56257	2.48385	-6.5131	-6.28037	0.0864987	PA14_17100	PA14_17100	PA14_17100	ribosome recycling factor	frr
29.9625	27.7	27.6149	29.5291	27.4979	26.8377	29.3009	27.7761	27.388	29.1204	27.1789	27.0104				60	60	60	77.1	83.815	0	323.31	0.0607805	0.184977	0.175246	0.158089	-0.470931	-0.421756	0.161887	-0.38508	-0.430772	0.0858504	PA14_52180	PA14_52180	PA14_52180	GTP pyrophosphokinase	relA
28.8951	26.5087	26.3793	21.8019	20.2174	19.1409	28.3099	26.7964	26.2623	21.7619	19.6159	19.6245		+	+	20	20	20	73.4	36.399	0	146.05	0.0166061	0.052653	0.0500463	2.43965	-6.87433	-6.10924	2.70815	-6.78878	-7.21364	0.0855508	PA14_71990	PA14_71990	PA14_71990	GDP-mannose 4,6-dehydratase	gmd
29.1924	26.4756	26.6174	24.9686	23.6185	22.0013	28.5757	26.4252	26.1336	24.383	23.0489	22.2607		+	+	26	26	26	69.1	48.258	0	206.92	0.101397	0.298585	0.282217	1.46926	-3.89896	-3.16741	1.74094	-3.81394	-3.85931	0.0850167	PA14_70160	PA14_70160	PA14_70160	omega amino acid--pyruvate transaminase
28.3256	26.7496	26.672	29.1746	26.9099	26.8662	27.9791	26.5097	26.3958	28.1113	27.2128	27.0185				26	26	26	79.8	34.211	0	231.75	0.0862964	0.202682	0.243229	0.161478	0.401196	0.429802	0.327128	0.486019	0.795543	0.084823	PA14_57890	PA14_57890	PA14_57890	hypothetical protein
28.8886	26.0633	26.136	23.0436	21.3266	20.3434	28.021	26.2094	26.0416	22.5801	21.1915	20.3804		+	+	25	25	25	59.2	46.6	0	110.21	0.0640152	0.18722	0.184022	1.95754	-5.4581	-4.4756	2.39902	-5.37334	-5.95543	0.0847564	PA14_21990	PA14_21990	PA14_21990	aminopeptidase 2
25.9692	23.441	23.4832	19.5046	16.533	16.8119	25.3394	23.6957	24.1356	19.2262	17.9129	16.2366		+	+	12	12	12	57.5	35.581	0	107.96	0.0467867	-0.175393	-0.136703	2.21214	-6.68132	-5.28829	2.57159	-6.59834	-6.63219	0.0829792	PA14_44830	PA14_44830	PA14_44830	hypothetical protein
32.7568	30.694	30.6296	26.7651	24.8706	24.1324	32.2919	30.9908	30.6057	26.666	24.7011	24.4576		+	+	80	80	80	73	107.11	0	323.31	0.0058939	-0.0188808	-0.0179739	2.36055	-6.10408	-5.81275	2.6492	-6.02124	-6.95741	0.082839	PA14_49460	PA14_49460	PA14_49460	ribonucleotide-diphosphate reductase subunit alpha	nrdA
24.8576	22.0554	21.7694	18.4913	16.2724	16.2141	24.2126	22.2841	21.8514	18.8353	15.9617	16.0947		+	+	10	10	10	19.5	82.561	0	53.101	0.00786502	0.0287062	0.023932	2.05267	-5.90149	-4.76726	2.09802	-5.81877	-4.91119	0.0827155	PA14_18920	PA14_18920	PA14_18920	electron transport complex protein RnfC
20.9642	16.1132	16.402	19.4738	16.3183	13.6585	21.0419	15.9862	18.829	19.7158	16.7563	15.5993				2	2	2	19.6	18.485	0.0045839	2.2071	0.157325	-0.87356	-0.41994	0.228596	-1.34293	-0.583703	0.263864	-1.26191	-0.66112	0.0810108	PA14_31260	PA14_31260	PA14_31260	RadC-like protein
31.6248	29.2931	29.2067	25.3542	24.0439	22.5343	30.4905	29.2088	28.9562	24.725	23.0191	22.9575		+	+	45	45	43	75.6	71.762	0	323.31	0.153321	0.410224	0.410385	2.2264	-6.06409	-5.33696	2.87604	-5.98457	-7.98982	0.0795217	PA14_52800	PA14_52800	PA14_52800	acetyl-CoA synthetase	acsA
28.5813	26.2012	26.1161	23.1468	21.2257	20.5137	27.8831	26.379	26.0282	22.8294	21.1957	20.4889		+	+	33	33	33	62.8	80.855	0	323.31	0.0402551	0.124083	0.118377	2.0421	-5.33745	-4.73419	2.37465	-5.2588	-5.86472	0.0786533	PA14_10700	PA14_10700	PA14_10700	bacteriophytochrome
29.2423	26.5921	26.4687	22.3169	20.3285	19.7192	28.3421	26.3066	26.0924	21.5665	20.0722	19.3981		+	+	24	24	24	68.9	38.02	0	81.625	0.164534	0.44261	0.437032	2.28787	-6.64615	-5.55087	2.6195	-6.56812	-6.83132	0.0780287	PA14_05180	PA14_05180	PA14_05180	twitching motility protein PilT	pilT
27.7154	24.5769	24.6021	28.259	25.7379	25.6449	25.967	24.4704	24.4948	27.2666	25.442	25.2047				74	74	74	62.7	118.21	0	316.47	0.20714	0.57618	0.535535	0.272137	0.915769	0.678999	0.535696	0.993673	1.21472	0.0779037	PA14_03270	PA14_03270	PA14_03270	hypothetical protein
25.5126	23.6399	23.9827	17.372	17.4359	16.2018	25.1707	23.3009	23.5566	18.1983	15.7349	16.1991		+	+	10	10	10	40.6	29.826	0	43.843	0.125126	0.292481	0.341839	3.33415	-7.37516	-10.5108	2.80125	-7.29865	-7.63529	0.0765042	PA14_25710	PA14_25710	PA14_25710	4-amino-4-deoxychorismate lyase	pabC
27.9307	25.9613	26.0711	23.6186	20.6	21.2823	27.2904	25.7801	25.8244	22.4762	21.2275	20.9586		+	+	11	11	11	58.7	19.977	0	53.198	0.0975348	0.279573	0.272327	1.9059	-4.82071	-4.32286	2.64942	-4.74421	-6.95835	0.0765028	PA14_60100	PA14_60100	PA14_60100	deoxycytidine triphosphate deaminase	dtd
24.9647	23.3668	22.0743	22.0543	19.7083	19.4308	25.2077	22.7658	22.0921	21.1938	20.0704	19.8169			+	8	8	8	71.3	15.592	0	33.955	0.0132697	0.037468	0.0401369	1.22308	-3.07079	-2.60346	1.35048	-2.99484	-2.88876	0.0759521	PA14_14820	PA14_14820	PA14_14820	nucleoside diphosphate kinase	ndk
29.0657	27.2104	27.2428	22.1048	20.0431	19.5904	29.0278	27.3278	26.8677	21.8185	20.0289	19.821		+	+	21	21	21	68	34.851	0	247.68	0.00765413	0.0233046	0.0232958	2.73966	-7.26018	-7.35394	2.85112	-7.18497	-7.87005	0.0752106	PA14_60470	PA14_60470	PA14_60470	octaprenyl-diphosphate synthase	ispB
29.6232	27.3782	27.013	23.5028	21.9436	20.3087	28.8422	26.9769	26.6589	22.7927	20.8483	20.795		+	+	17	17	17	51.6	38.142	0	205.75	0.144138	0.439711	0.388313	2.10788	-6.08642	-4.94291	2.50272	-6.01404	-6.35467	0.0723825	PA14_49030	PA14_49030	PA14_49030	hypothetical protein
28.2564	25.6702	25.7416	22.8327	21.2339	18.8518	27.5248	26.2125	25.637	22.2283	20.7584	19.8536		+	+	40	40	40	63.3	70.839	0	239.21	0.00633679	0.0260315	0.0193149	1.75198	-5.58328	-3.88926	2.46257	-5.51134	-6.1975	0.0719423	PA14_69340	PA14_69340	PA14_69340	ABC transporter ATP-binding protein
24.4764	22.0952	21.4302	25.594	22.9186	23.8624	24.0167	21.5183	21.743	24.88	23.8996	23.0817				17	17	17	62.6	19.99	0	47.953	0.0633144	0.17123	0.182125	0.52962	1.45772	1.2028	0.735292	1.52774	1.60412	0.070013	PA14_00660	PA14_00660	PA14_00660	RNA 2'-phosphotransferase-like protein
31.0845	28.4607	28.4909	22.5645	20.5695	18.9753	30.2588	28.5579	28.4349	22.4119	20.3679	18.7531		+	+	34	34	34	75.5	54.763	0	323.31	0.0442327	0.192116	0.129564	2.50944	-8.6423	-6.3813	2.67715	-8.57289	-7.07786	0.0694151	PA14_56300	PA14_56300	PA14_56300	fumarase
33.4215	31.1803	31.1021	26.6606	24.7314	23.9923	32.6566	30.9434	30.8547	26.0633	24.6264	23.6499		+	+	30	30	30	98.3	30.266	0	323.31	0.119734	0.348213	0.328456	2.45158	-6.7732	-6.15503	2.73588	-6.70503	-7.337	0.0681701	PA14_43940	PA14_43940	PA14_43940	succinyl-CoA synthetase subunit alpha	sucD
28.6386	26.6165	26.6823	21.9032	20.1375	18.6047	28.109	26.5783	26.2417	20.7389	19.5596	19.5419		+	+	19	19	19	77.7	27.522	0	210.31	0.0927461	0.268309	0.259988	2.44053	-7.09736	-6.11263	3.26237	-7.02954	-10.0723	0.0678186	PA14_45630	PA14_45630	PA14_45630	flagellar biosynthesis sigma factor	fliA
31.4467	29.1833	29.0648	25.5118	24.106	22.9273	30.6257	29.1194	28.7173	24.7705	23.7039	23.0399		+	+	37	37	37	79.1	51.16	0	323.31	0.141228	0.343599	0.381268	2.21875	-5.71656	-5.31079	2.73788	-5.64938	-7.34595	0.0671754	PA14_25390	PA14_25390	PA14_25390	soluble pyridine nucleotide transhydrogenase	sth
29.5864	27.3293	27.2424	24.049	22.5078	20.6883	28.7283	27.4056	27.0106	22.7463	22.1138	21.5727		+	+	27	27	27	96.9	36.515	0	138.31	0.0939941	0.270782	0.263212	1.9838	-5.63761	-4.55474	3.07005	-5.57057	-8.9801	0.0670395	PA14_67110	PA14_67110	PA14_67110	prolyl aminopeptidase
25.7989	24.2524	23.8005	19.3499	16.6505	17.0247	25.5849	23.3581	23.6404	18.8903	16.3381	16.7267		+	+	15	15	15	58.2	32.543	0	45.319	0.111458	0.356661	0.307729	2.58394	-6.94223	-6.68305	2.53822	-6.87609	-6.49643	0.0661335	PA14_12140	PA14_12140	PA14_12140	transcriptional regulator
23.5689	22.7544	21.8122	25.1953	22.094	23.094	22.9715	21.9631	21.8075	23.6459	23.0991	22.4432				15	15	15	74.5	23.247	0	95.212	0.152094	0.398399	0.40745	0.289762	0.749295	0.716766	0.742272	0.815331	1.61777	0.0660356	PA14_21250	PA14_21250	PA14_21250	hypothetical protein	alkB
24.9169	22.9928	23.7233	17.3407	15.8402	16.4354	25.4829	23.8067	23.5503	18.6276	16.798	15.5948		+	+	8	8	8	69.9	19.453	0	31.674	0.181085	-0.468027	-0.475788	3.30488	-7.33888	-10.3299	2.61161	-7.27314	-6.79819	0.0657434	PA14_63030	PA14_63030	PA14_63030	outer membrane lipoprotein OmlA precursor	omlA
25.4464	22.6536	23.627	20.0559	17.9416	18.1346	24.6758	23.5797	23.2079	19.2174	18.6141	18.2306		+	+	7	7	7	32.1	35.335	0	32.606	0.0104867	0.0233364	0.0318164	2.0946	-5.19833	-4.90022	3.20959	-5.13378	-9.76085	0.0645509	PA14_23810	PA14_23810	PA14_23810	aspartate-semialdehyde dehydrogenase
28.676	26.4026	26.515	22.6527	20.1702	19.5969	27.9804	26.3247	25.8893	21.813	19.8767	19.5231		+	+	19	19	19	52.9	44.799	0	103.37	0.125102	0.402372	0.341779	2.23045	-6.39123	-5.35084	2.56967	-6.32724	-6.62429	0.0639939	PA14_27500	PA14_27500	PA14_27500	aminotransferase
30.271	28.4979	28.5657	22.5383	19.7222	19.3877	30.2292	28.5904	28.4141	22.2028	20.0155	19.517		+	+	17	17	17	72.4	32.428	0	268.98	0.00735697	-0.0290203	-0.0223988	2.75234	-8.56209	-7.41109	2.96666	-8.49945	-8.43927	0.0626392	PA14_25650	PA14_25650	PA14_25650	malonyl-CoA-ACP transacylase	fabD
29.717	27.5871	27.5243	22.7451	21.3861	20.715	28.8591	27.6549	27.1803	21.6591	21.4182	20.8207		+	+	21	21	21	78.4	26.919	0	180.16	0.186568	0.316086	0.488486	2.68609	-6.66073	-7.11678	3.53249	-6.59878	-11.8181	0.0619588	PA14_40890	PA14_40890	PA14_40890	short chain dehydrogenase
30.9385	28.6326	28.6889	23.3669	22.1624	20.9183	30.6653	28.9821	28.6475	23.274	21.8364	21.5539		+	+	16	16	16	67.8	35.287	0	323.31	0.0273797	-0.0721995	-0.0815768	2.66098	-7.27075	-7.00796	3.03361	-7.21021	-8.78596	0.0605431	PA14_01760	PA14_01760	PA14_01760	nonspecific ribonucleoside hydrolase	nuh
27.704	25.8062	25.9794	20.1159	18.4695	17.6437	27.401	26.0079	25.756	19.7281	17.9596	18.3894		+	+	19	19	19	64.4	33.257	0	104.77	0.0186957	0.0506458	0.056217	2.91812	-7.75352	-8.19573	3.31981	-7.69591	-10.4218	0.0576081	PA14_11260	PA14_11260	PA14_11260	epimerase
33.994	31.8071	31.6597	27.8713	25.5284	24.8692	33.3802	31.6603	31.4281	27.3572	25.2277	24.8635		+	+	32	32	32	89	38.108	0	323.31	0.0806298	0.273526	0.22837	2.24699	-6.39728	-5.40784	2.51214	-6.34006	-6.39203	0.0572262	PA14_68340	PA14_68340	PA14_68340	ornithine carbamoyltransferase	arcB
29.4626	27.1894	26.9103	23.4105	21.4837	20.2816	28.4393	27.1744	26.5993	22.736	20.9672	20.2931		+	+	57	57	57	65.8	103.64	0	323.31	0.123194	0.393215	0.337054	2.13516	-6.12881	-5.03154	2.58358	-6.07225	-6.68155	0.0565643	PA14_15580	PA14_15580	PA14_15580	Type II restriction enzyme, methylase subunit
24.2818	19.4012	21.5619	22.0772	21.1938	20.1158	22.7355	18.5794	20.6632	20.023	19.9919	20.2728				15	15	15	40.7	35.932	0	17.934	0.834694	1.03306	1.79952	0.151921	-0.619358	-0.407037	0.177904	-0.563492	-0.468391	0.0558656	PA14_53730	PA14_53730	PA14_53730	transcriptional regulator
30.7607	28.2232	28.5684	24.6554	22.1451	22.7604	30.076	28.3983	28.0479	24.0821	22.7202	21.8957		+	+	21	21	21	81.9	20.111	0	232.25	0.104838	0.287618	0.290982	2.26491	-5.99717	-5.47017	2.57608	-5.94136	-6.65062	0.0558043	PA14_28660	PA14_28660	PA14_28660	translation initiation factor IF-3	infC
27.9079	25.7212	25.4551	22.1266	20.0033	19.5123	27.3425	25.1979	25.4217	21.5148	19.4463	19.7245		+	+	21	21	21	44.4	62.107	0	90.462	0.112041	0.318877	0.309197	2.18772	-5.81402	-5.20574	2.44437	-5.75883	-6.12734	0.0551906	PA14_27370	PA14_27370	PA14_27370	ATP-dependent RNA helicase
25.8587	23.425	23.7351	20.4919	17.2418	17.8519	25.3307	23.2266	23.5564	18.2834	18.9452	17.6166		+	+	10	10	10	52.2	24.152	0	51.758	0.0816084	0.246778	0.230945	2.00635	-5.81104	-4.62356	2.79312	-5.75612	-7.59761	0.0549159	PA14_16710	PA14_16710	PA14_16710	hypothetical protein
23.1132	17.59	21.2757	19.4975	14.1901	16.4161	23.7755	20.1043	19.794	18.5135	16.8275	16.6217				6	6	6	49.4	19.259	0	18.876	0.138748	-0.619653	-0.375247	0.819461	-3.95841	-1.76941	1.29576	-3.9037	-2.7646	0.0547123	PA14_00780	PA14_00780	PA14_00780	hypothetical protein
23.0014	21.9276	21.8457	21.664	19.93	18.9354	23.1946	21.2374	21.5845	20.626	20.0486	19.2601			+	8	8	8	39.5	25.536	0	19.294	0.0784686	0.198205	0.222668	1.11259	-2.08179	-2.36592	1.31617	-2.02728	-2.81061	0.054517	PA14_03580	PA14_03580	PA14_03580	transcriptional regulator
30.5255	28.3484	28.164	24.0856	22.6494	21.0624	30.0292	28.3685	27.9986	23.7631	22.055	21.4984		+	+	26	21	21	71.9	45.14	0	240.59	0.0496596	0.160248	0.144695	2.28648	-6.41353	-5.54598	2.63139	-6.3599	-6.88158	0.0536313	PA14_60890;REV__PA14_08300	PA14_60890	PA14_60890	serine hydroxymethyltransferase	glyA
30.3553	28.2039	28.0208	24.2298	22.7175	21.7931	29.7464	28.1384	27.857	23.8983	22.3706	21.7931		+	+	44	44	44	76	67.963	0	281.92	0.0845024	0.226145	0.238539	2.34587	-5.94654	-5.75904	2.62327	-5.8933	-6.84723	0.0532422	PA14_29230	PA14_29230	PA14_29230	hypothetical protein
30.7618	28.2702	28.2021	24.1158	22.1129	21.5552	30.1571	28.0456	27.9571	23.8846	21.0338	21.9498		+	+	36	36	35	82.2	40.056	0	323.31	0.0953283	0.305258	0.266652	2.31762	-6.4834	-5.65689	2.36105	-6.43057	-5.81457	0.0528321	PA14_14880	PA14_14880	PA14_14880	4-hydroxy-3-methylbut-2-en-1-yl diphosphate synthase	ispG
31.7959	29.6132	29.283	25.4014	23.8131	23.0189	30.7846	29.2487	28.794	24.8455	22.7612	22.9192		+	+	19	19	19	57.9	37.037	0	323.31	0.230187	0.569174	0.587239	2.36646	-6.15292	-5.83448	2.60532	-6.1005	-6.77187	0.0524163	PA14_69240	PA14_69240	PA14_69240	delta-aminolevulinic acid dehydratase	hemB
25.6284	22.6966	22.7527	20.5858	18.7457	18.2039	24.8605	23.5026	22.927	19.7063	20.4887	17.708		+	+	23	23	23	30.1	102.63	0	39.137	0.0378612	-0.122512	-0.111604	1.69639	-4.51409	-3.74012	1.94279	-4.46239	-4.43159	0.051702	PA14_63100	PA14_63100	PA14_63100	ferredoxin
20.6724	20.9305	17.0205	19.9911	17.453	19.0247	19.3646	20.7029	16.1194	18.1652	18.8117	17.2099				6	6	6	18	47.953	0	7.1519	0.363361	0.760616	0.870502	0.18759	-0.718201	-0.490844	0.175835	-0.66666	-0.463567	0.0515404	PA14_33720	PA14_33720	PA14_33720	protein PvdN	pvdN
30.407	28.0461	28.0132	23.242	20.5378	20.2074	29.7325	28.066	27.8345	23.2236	20.321	19.763		+	+	76	76	76	85.1	99.787	0	323.31	0.0542173	0.226547	0.157288	2.41479	-7.49303	-6.01472	2.42674	-7.44185	-6.06	0.0511866	PA14_72490	PA14_72490	PA14_72490	DNA polymerase I	polA
27.0914	24.9245	24.8464	27.5399	24.7423	25.6276	28.2547	26.8121	26.3821	28.4638	27.2445	26.9375				22	22	21	64	31.611	0	150.75	0.766503	-1.57866	-1.66523	0.114649	0.34914	0.315749	0.210846	0.398936	0.543918	0.0497958	PA14_31370	PA14_31370	PA14_31370	hypothetical protein
23.1235	20.3196	19.6638	20.1447	17.3999	16.4415	21.0789	19.6651	20.0296	17.8022	17.597	16.4026			+	4	4	4	16.4	30.775	0	5.479	0.240742	0.728091	0.610597	0.925315	-3.04028	-1.98028	2.09968	-2.99059	-4.91654	0.049686	PA14_64335	PA14_64335	PA14_64335	urease accessory protein	ureD
27.6601	25.3775	25.3333	21.6978	19.4218	17.8776	26.6248	25.4827	24.955	20.817	18.4991	18.5208		+	+	21	21	21	72.4	38.932	0	75.77	0.103078	0.386779	0.286505	2.05832	-6.45787	-4.78502	2.66294	-6.40854	-7.0164	0.0493288	PA14_51780	PA14_51780	PA14_51780	Holliday junction DNA helicase RuvB	ruvB
29.6896	27.1543	27.1124	23.3597	20.7422	19.7161	28.7648	27.2571	26.8494	22.7082	20.2439	19.9265		+	+	69	69	69	60.3	128.82	0	323.31	0.0790785	0.313154	0.224279	2.08397	-6.71276	-4.86626	2.49369	-6.66425	-6.31902	0.0485139	PA14_25230	PA14_25230	PA14_25230	transcription-repair coupling factor	mfd
31.4099	29.0863	28.9226	25.0064	23.2547	22.4328	30.7115	28.9649	28.6279	24.6276	22.596	22.4988		+	+	20	20	20	70.6	33.467	0	323.31	0.114303	0.323818	0.314881	2.31524	-6.24166	-5.64833	2.54759	-6.19399	-6.53431	0.0476713	PA14_57260	PA14_57260	PA14_57260	UDP-3-O-	lpxC
28.8045	26.7351	26.557	21.9952	20.7254	19.5515	28.3141	26.8743	26.4175	21.4503	20.6731	19.8		+	+	19	19	19	67.5	30.647	0	210.68	0.0467155	0.116237	0.136505	2.55115	-6.60816	-6.54875	3.03936	-6.56086	-8.81632	0.0473051	PA14_20760	PA14_20760	PA14_20760	chemotaxis protein methyltransferase
26.9533	24.6467	24.9486	20.6262	17.9079	17.7021	26.4502	24.9544	24.8184	20.1932	17.7963	18.0629		+	+	12	12	12	62	24.133	0	57.152	0.0168223	0.0613098	0.0506859	2.32917	-6.77081	-5.69847	2.72741	-6.72355	-7.2991	0.0472584	PA14_19450	PA14_19450	PA14_19450	hypothetical protein
25.1011	22.7062	22.9783	20.8259	18.8358	18.6058	24.8624	22.879	22.3785	20.534	19.3411	17.8685		+	+	11	11	11	46.9	33.496	0	27.568	0.0578392	0.174672	0.167223	1.80462	-4.17268	-4.03402	1.7244	-4.12546	-3.81479	0.0472269	PA14_49790	PA14_49790	PA14_49790	transcriptional regulator
24.0431	21.1405	21.1076	17.8493	15.5132	12.8404	23.6876	22.0181	21.4763	17.0145	15.1151	15.1041		+	+	4	4	4	24.1	24.059	0	91.442	0.0764919	-0.3436	-0.217436	1.73375	-6.69605	-3.83993	2.71166	-6.64941	-7.22914	0.0466456	PA14_20600	PA14_20600	PA14_20600	hypothetical protein
31.8565	29.5715	29.4614	24.6645	22.6671	22.0677	31.2414	29.5655	29.1657	24.2789	22.2212	22.1127		+	+	27	27	27	79.2	43.259	0	323.31	0.0883236	0.262155	0.248514	2.53171	-7.16335	-6.47027	2.77223	-7.11995	-7.50156	0.0434046	PA14_53010	PA14_53010	PA14_53010	aromatic amino acid aminotransferase	phhC
30.4878	28.4129	28.1626	25.4892	24.1823	22.521	30.0097	28.3636	28.2007	24.4717	23.5416	23.8191		+	+	25	25	25	82.2	31.449	0	206.64	0.0454804	0.120022	0.133056	1.92544	-4.95696	-4.38021	2.80998	-4.9139	-7.67591	0.043057	PA14_51270	PA14_51270	PA14_51270	dihydrodipicolinate synthase	dapA
25.6293	23.514	23.5546	20.7779	18.9273	17.1492	25.5494	23.2111	23.3681	20.1212	18.7912	17.4954		+	+	9	9	9	49.6	27.706	0	61.257	0.0391027	0.148861	0.115121	1.8615	-5.2812	-4.19453	2.09429	-5.2403	-4.89925	0.040894	PA14_48810	PA14_48810	PA14_48810	NAD-dependent deacetylase
26.5679	24.3953	24.1185	25.6127	23.2449	22.8906	23.8994	22.4579	21.8806	22.5909	21.1486	21.2861				15	15	15	66.9	29.912	0	76.92	1.0859	2.24088	2.30975	0.409122	-1.11117	-0.963559	0.639008	-1.0708	-1.41638	0.0403723	PA14_34500	PA14_34500	PA14_34500	ABC transporter ATP-binding protein
26.9629	23.6888	23.479	21.577	18.8549	17.6081	26.0263	23.854	23.5511	20.572	18.7258	18.1569		+	+	16	16	16	34.7	49.194	0	55.081	0.0484569	0.195077	0.141354	1.52288	-5.36357	-3.29763	2.12242	-5.32552	-4.99002	0.0380487	PA14_61960	PA14_61960	PA14_61960	hypothetical protein
22.8133	21.3608	18.1315	21.1897	18.8287	18.1224	20.742	21.6805	19.5433	21.2068	18.4123	18.294				2	2	2	26.3	8.8732	0.0042674	2.3993	0.0190062	0.0759226	0.0571315	0.345382	-1.38826	-0.833466	0.523153	-1.35091	-1.19011	0.0373471	PA14_65170	PA14_65170	PA14_65170	30S ribosomal protein S18	rpsR
31.128	28.8894	28.6624	28.2875	26.9408	25.5423	29.7365	28.2006	27.9401	26.8006	25.8358	25.4406			+	32	32	10	70.6	45.003	0	323.31	0.431938	0.897875	1.00941	1.11016	-2.63639	-2.36078	1.70528	-2.60007	-3.76371	0.0363274	PA14_33010	PA14_33010	PA14_33010	serine hydroxymethyltransferase	glyA2
31.251	29.0309	28.7768	30.6634	28.0388	27.5497	30.4973	29.0547	28.6625	30.1333	27.7492	27.633				79	79	79	87.2	84.01	0	323.31	0.067772	0.245468	0.194156	0.305889	-0.93558	-0.750969	0.383233	-0.899664	-0.911111	0.035916	PA14_30230	PA14_30230	PA14_30230	ATP-dependent Clp protease, ATP-binding subunit ClpA	clpA
27.8972	25.953	25.7609	22.9371	22.249	20.992	27.4378	25.6808	25.1488	22.3705	21.3658	21.1887		+	+	22	22	22	70.4	48.591	0	203.06	0.243201	0.417656	0.616011	2.1372	-4.47772	-5.0382	2.32323	-4.44744	-5.67704	0.0302806	PA14_65300	PA14_65300	PA14_65300	GTP-binding protein	hflX
30.2052	27.9004	27.845	23.1506	20.49	19.8195	30.0716	28.2971	27.9604	22.3455	20.7722	20.8108		+	+	17	17	17	83	25.777	0	125.02	0.0467991	-0.156095	-0.136738	2.37199	-7.4968	-5.85489	3.0629	-7.46688	-8.94171	0.0299139	PA14_43840	PA14_43840	PA14_43840	hypothetical protein
31.7776	29.3084	29.3545	24.7825	23.0985	22.6628	31.9709	29.9187	29.5334	25.2768	23.712	22.6248		+	+	41	41	36	86.1	34.554	0	244.83	0.130385	-0.356597	-0.354802	2.50755	-6.63222	-6.37379	2.44207	-6.60313	-6.1185	0.0290923	PA14_69370	PA14_69370	PA14_69370	alginate regulatory protein AlgP	algP
27.4094	25.1354	25.2964	24.8486	23.085	21.2591	26.7715	25.4683	24.2263	23.4656	22.3828	22.0557			+	16	16	16	47.3	48.494	0	94.647	0.142077	0.429483	0.383326	1.06765	-2.88286	-2.27161	1.54813	-2.85397	-3.35999	0.0288849	PA14_23240	PA14_23240	PA14_23240	N-ethylammeline chlorohydrolase
28.6334	27.0654	27.1671	21.7046	19.8671	19.4953	28.5484	26.9092	26.5003	21.2951	19.63	19.3178		+	+	11	11	11	62.4	27.846	0	142.64	0.108067	0.274699	0.299171	2.98744	-7.26628	-8.54548	2.93066	-7.23831	-8.25804	0.0279756	PA14_62580	PA14_62580	PA14_62580	3-methyl-2-oxobutanoate hydroxymethyltransferase	panB
24.8822	23.066	22.4695	22.0252	20.2448	19.4392	24.2732	23.1435	23.2791	21.2038	20.1319	20.7326			+	12	12	12	43	31.29	0	17.367	0.0498291	-0.119692	-0.145165	1.29157	-2.90285	-2.75519	2.43454	-2.87585	-6.08972	0.0270004	PA14_43540	PA14_43540	PA14_43540	hydrolase
30.7344	28.4269	28.3032	28.4364	26.9428	26.62	29.9586	28.3195	27.9817	27.8367	26.6549	26.382				43	43	43	90.8	51.961	0	323.31	0.202169	0.375244	0.524248	0.875704	-1.82176	-1.88094	1.11637	-1.79545	-2.37391	0.0263017	PA14_17570	PA14_17570	PA14_17570	hypothetical protein
24.5985	22.2992	22.4232	25.1457	22.8605	22.9511	24.2806	20.7922	22.0415	24.0973	22.5888	22.1429				13	13	13	48.2	33.919	0	76.56	0.30287	0.70944	0.74459	0.198747	0.545479	0.516448	0.184908	0.571592	0.484648	0.0261129	PA14_15210	PA14_15210	PA14_15210	LysR family transcriptional regulator
26.33	22.5298	23.8778	24.9478	23.0391	22.6875	25.7496	22.495	23.1621	24.5799	22.035	22.8057				24	24	24	47.2	48.757	0	67.016	0.151398	0.417936	0.405782	0.201538	-0.687742	-0.522811	0.205262	-0.662043	-0.531277	0.0256996	PA14_00310	PA14_00310	PA14_00310	peptidyl-prolyl isomerase
26.0384	24.302	24.0838	19.5434	18.9927	18.8465	25.8783	24.3126	24.0239	20.1989	18.5695	18.4805		+	+	11	11	11	33.8	39.858	0	68.578	0.0249608	0.044548	0.074558	3.01508	-5.68052	-8.68871	2.67027	-5.65526	-7.04805	0.0252562	PA14_24665	PA14_24665	PA14_24665	hypothetical protein
26.1932	23.7187	22.3878	20.9667	19.3618	19.003	25.6379	23.7301	22.7738	21.165	19.1015	18.9754		+	+	15	15	15	43.6	41.699	0	42.849	0.0105635	0.0298608	0.0320469	1.56794	-4.32269	-3.40937	1.75779	-4.29995	-3.90505	0.022737	PA14_39410	PA14_39410	PA14_39410	hypothetical protein
32.3161	30.121	29.9456	26.5952	25.41	23.384	31.7785	30.0924	29.5848	25.7882	24.5619	24.1798		+	+	39	39	39	94.2	41.922	0	323.31	0.0971444	0.286413	0.271325	2.02699	-5.66449	-4.68718	2.62798	-5.64195	-6.86712	0.0225472	PA14_23370	PA14_23370	PA14_23370	UDP-N-acetylglucosamine 2-epimerase	orfK
30.1509	27.7493	27.4761	22.8069	21.4446	18.8016	29.4726	27.8296	27.4501	22.4634	20.372	19.6587		+	+	27	27	27	73.9	43.27	0	274.62	0.0439835	0.186329	0.128865	2.16486	-7.44104	-5.12942	2.6811	-7.41939	-7.09501	0.0216446	PA14_23930	PA14_23930	PA14_23930	O-succinylhomoserine sulfhydrylase	metZ
28.0926	26.3589	26.2843	20.825	19.8912	18.9437	27.5749	26.0352	26.0418	20.1034	19.5158	19.0204		+	+	18	18	18	64.3	28.11	0	158.98	0.210247	0.340101	0.542565	3.02773	-7.02529	-8.75499	3.51094	-7.00409	-11.6689	0.0211987	PA14_22040	PA14_22040	PA14_22040	septum formation inhibitor	minC
29.6596	27.2982	27.1466	23.1594	21.7069	20.5766	29.0599	27.3341	26.854	22.5495	21.3211	20.775		+	+	25	25	25	81.2	45.016	0	194.49	0.104841	0.26576	0.290992	2.31019	-6.22052	-5.63026	2.72485	-6.20081	-7.28772	0.0197086	PA14_12010	PA14_12010	PA14_12010	gamma-glutamyl phosphate reductase	proA
28.2636	25.6775	25.4768	20.1695	18.5559	17.7492	27.327	25.6022	24.9792	20.0137	17.7158	17.2921		+	+	17	17	17	56.4	36.148	0	89.205	0.165075	0.484341	0.438311	2.58275	-7.64778	-6.67812	2.64547	-7.62891	-6.94143	0.0188718	PA14_24430	PA14_24430	PA14_24430	hypothetical protein
26.4814	23.9788	24.0258	26.3974	23.2315	23.7466	26.0302	23.628	23.8258	24.9986	23.7252	23.7062				14	14	14	59.8	25.435	0	174.48	0.106254	0.315192	0.294577	0.103894	-0.370131	-0.288583	0.148546	-0.351341	-0.398938	0.0187893	PA14_19640	PA14_19640	PA14_19640	short chain dehydrogenase
31.8294	29.3503	29.1314	26.2705	24.8698	22.7343	31.0122	29.305	28.9836	25.3777	24.1375	23.4039		+	+	48	48	48	82.4	57.298	0	323.31	0.0967308	0.318502	0.270262	1.82013	-5.47881	-4.07736	2.51405	-5.46054	-6.39961	0.0182629	PA14_16530	PA14_16530	PA14_16530	lysyl-tRNA synthetase	lysS
[truncated: 1,665 more rows]

## Sheet: Figure3b
Figure 3b
Quantification of Pyocyanin in P. aeruginosa. Raw data is available on request.
	A695/A600
[truncated: 6 more rows]

## Sheet: Figure4a
Figure 4a
[truncated: 603 more rows]

## Sheet: Figure4c
Figure 4c
[truncated: 9 more rows]

## Sheet: SupplementaryFigure1a
Supplementary Figure 1a
[truncated: 16 more rows]

## Sheet: SupplementaryFigure1b
Supplementary Figure 1b
[truncated: 16 more rows]

[truncated: 8 more sheets: SupplementaryFigure1c, SupplementaryFigure2b, SupplementaryFigure2c, SupplementaryFigure2d, SupplementaryFigure3a, SupplementaryFigure3c, SupplementaryFigure4c, SupplementaryFigure5d]
